# Supplementary material for: Belowground neighbor perception in Arabidopsis thaliana studied by transcriptome analysis: roots of Hieracium pilosella cause biotic stress
Source: Front Plant Sci. 2013 Aug 13;4:296. doi: 10.3389/fpls.2013.00296 (PMC3743015; doi:10.3389/fpls.2013.00296)
Supplement: Supplementary file 1 [file DataSheet1.XLSX]

## Sheet: all sign. with min. 2 P calls
Table S1. List of all gene products significantly altered by the presence of Hieracium pilosella (unpaired T-Test for n=3). Gene products with less than two P-calls were not included.
Transcript ID(Array Design)	Probe Set ID	H.pilosella present MAS5 Signal (Mean of n=3)	Control MAS5 Signal (Mean of n=3)	Number of A-calls	p-value in T-Test	Log2 (Mean Signal Ratio)	Target Description
At5g14840	246588_at	139.716	8.41212	4	0.00988359	4.05388	putative protein predicted protein, Arabidopsis thaliana
At5g48485	248684_at	3513.15	395.677	1	0.0299269	3.15037	Expressed protein ; supported by full-length cDNA: Ceres: 13962.
At5g06650	250684_at	95.844	11.384	4	0.0317994	3.07368	zinc finger-like protein
At1g27610	262294_at	92.3256	11.1233	4	0.0430107	3.05314	hypothetical protein identical to hypothetical protein GB:AAF24964 GI:6693038 from (Arabidopsis thaliana)
At5g57320	247928_at	105.532	13.0816	4	0.0457991	3.01207	villin
At5g47150	248830_at	78.7608	9.81258	4	0.0129597	3.00477	putative protein contains similarity to SET-domain protein
At2g15470	265490_s_at	81.3002	12.9337	4	0.0491639	2.65213	putative polygalacturonase
At1g68590	262283_at	140.019	25.1198	4	0.00280447	2.47872	unknown protein ;supported by full-length cDNA: Ceres:21798.
At2g15540	265506_at	139.73	27.236	3	0.0276223	2.35906	putative non-LTR retroelement reverse transcriptase
At2g03080	266769_s_at	156.059	30.4835	2	0.0307595	2.356	putative reverse transcriptase
At5g49670	248561_at	95.3017	19.3681	4	0.00408291	2.29882	unknown protein
At4g08730	255107_at	97.0076	21.3224	4	0.0284549	2.18573	hypothetical protein
At5g26130	246875_at	805.592	177.404	0	0.0445586	2.18301	pathogenesis-related protein - like pathogenesis-related protein 1 precursor 18.9K, Arabidopsis thaliana, PIR:S71270
At2g18080	265811_at	68.2851	16.1361	4	0.0113641	2.08128	unknown protein possibly related to thymus-specific serine peptidase from Homo sapiens
At2g02210	266112_x_at	404.11	95.5	3	0.0277342	2.08118	hypothetical protein predicted by genscan
At3g47260	252465_x_at	341.92	80.9325	2	0.0273036	2.07887	putative protein several hypothetical proteins - Arabidopsis thaliana
At2g07698	265228_s_at	6883.59	1658.47	0	0.00250965	2.05331	hypothetical protein
At3g17130	257876_at	192.756	48.6764	4	0.046132	1.98548	hypothetical protein predicted by genemark.hmm
At2g12240	266148_x_at	329.507	83.4494	2	0.0358737	1.98134	En/Spm-like transposon protein related to En/Spm transposon family of maize
At2g20670	265387_at	232.538	59.7579	4	0.0453067	1.96027	unknown protein; supported by full-length cDNA: Ceres:34827.
At3g47270	252466_x_at	123.356	32.3134	4	0.0377733	1.93262	putative protein several hypothetical proteins - Arabidopsis thaliana
At1g66640	260132_s_at	113.047	30.9134	4	0.0187559	1.87062	hypothetical protein
At2g15140	263358_x_at	219.495	61.1374	4	0.0113313	1.84406	hypothetical protein similar to hypothetical protein GB:AAC28201
At1g63560	261542_at	764.142	216.754	0	0.0331543	1.81778	unknown protein contains Pfam profile: PF01657 Domain of unknown function DUF26
At1g66940	255856_at	222.467	64.2901	3	0.0225278	1.79092	unknown protein identical to unknown protein GI:9755444 from (Arabidopsis thaliana); supported by full-length cDNA: Ceres: 110066.
At4g04010	255363_x_at	559.396	173.931	1	0.000261575	1.68535	hypothetical protein
At4g31870	253496_at	143.832	45.334	4	0.0172154	1.66572	glutathione peroxidase - like protein glutathione peroxidase, Arabidopsis thaliana, PIR2:S71250
At1g32840	261235_x_at	468.193	148.332	3	0.0225284	1.65827	hypothetical protein predicted by genemark.hmm
At3g29210	257777_x_at	272.749	88.1984	4	0.0434206	1.62875	hypothetical protein
At1g02490	260911_at	72.3363	23.4236	4	0.0275726	1.62676	hypothetical protein predicted by genemark.hmm
At5g48100	248735_at	138.416	45.3616	4	0.00230672	1.60947	laccase (diphenol oxidase)
At2g07741	266012_s_at	947.583	313.184	0	0.00383492	1.59724	predicted protein
At1g51480	260514_at	122.599	40.6484	3	0.0387697	1.59268	hypothetical protein predicted by genemark.hmm
At1g13610	256132_at	201.967	67.0217	4	0.0431358	1.59142	hypothetical protein similar to hypothetical protein GI:4337191 from [Arabidopsis thaliana]
At1g76820	259881_at	515.447	171.275	0	0.0328858	1.58951	Expressed protein ; supported by cDNA: gi_14190522_gb_AF380661.1_AF380661
At4g17090	245346_at	135.646	45.1974	3	0.0422481	1.58554	putative beta-amylase ;supported by full-length cDNA: Ceres:36882.
At1g60570	264966_at	150.329	50.3306	4	0.0187273	1.57862	hypothetical protein predicted by genemark.hmm
At1g14120	262608_at	340.783	114.718	1	1.98331e-05	1.57076	dioxygenase-like protein very similar to adventitious rooting related oxygenase; Very similar to 2-oxoacid dependent dioxygenase from Malus domestica, gi|3492806;supported by full-length cDNA: Ceres:14139.
At3g55790	251755_at	377.252	127.334	1	0.020038	1.56691	putative protein predicted protein, Arabidopsis thaliana
At3g16770	258434_at	9648.05	3273.5	0	0.0317761	1.5594	AP2 domain containing protein RAP2.3 identical to GB:AAC49769 from [Arabidopsis thaliana];supported by full-length cDNA: Ceres:35981.
At2g42150	267631_at	91.6029	31.7894	4	0.0134792	1.52685	hypothetical protein predicted by genefinder; similar to GP|2443880|AC002294
At2g02650	267244_at	181.495	63.4	3	0.0383209	1.51738	putative reverse transcriptase
At1g15260	262598_at	129.388	45.2316	4	0.0376828	1.51629	unknown protein EST gb|N65467 comes from this gene;supported by full-length cDNA: Ceres:30239.
At5g26270	246888_at	246.571	86.2245	1	0.024294	1.51583	putative protein
At3g25830	256994_s_at	559.091	199.208	0	0.000604084	1.48881	limonene cyclase, putative similar to limonene cyclase GB:BAA08367 from [Perilla frutescens], contains Pfam profile: PF01397 terpene synthase family
At1g57830	245827_at	113.941	41.1162	4	0.0191186	1.4705	disease resistance protein RPS4, putative similar to disease resistance protein RPS4 GI:5459305 from [Arabidopsis thaliana]
nad4L	244902_at	286.584	103.589	0	0.00929789	1.46809	NADH dehydrogenase subunit 4L
At2g10640	265754_x_at	260.395	94.3686	1	0.0242652	1.46432	En/Spm transposon protein (mosaic-like protein) related to the Tam1 transposon protein (TNP1) of Antirrhinum majus and the Ptt transposon proteins of Petunia hybrida
At4g25790	254025_at	702.212	255.73	0	0.0110106	1.45729	putative pathogenesis-related protein gene PR-1 protein - Medicago truncatula, PIR2:S47171
orf105a	257319_at	419.597	152.989	0	0.0221867	1.45557	hypothetical protein
At2g06430	263254_x_at	526.421	193.052	1	0.00717489	1.44723	hypothetical protein similar to hypothetical protein GB:AAD03371
psaC	244932_at	214.139	79.3536	1	0.0183769	1.43218	PSI 9KDa protein
psbT	244973_at	220.352	83.4426	0	0.00729897	1.40096	PSII T protein
At1g69480	256296_at	376.999	143.373	3	0.0307704	1.39479	hypothetical protein
At3g26840	258259_s_at	185.458	70.7311	2	0.0409086	1.39067	unknown protein ; supported by cDNA: gi_13430465_gb_AF360145.1_AF360145
At2g05890	266032_x_at	176.805	67.5574	3	0.00254686	1.38797	putative replication protein A1
At1g62170	264733_at	111.353	42.6739	4	0.0442452	1.38371	phloem serpin-1, putative similar to phloem serpin-1 GI:9937311 from [Cucurbita maxima]
At1g54430	262995_s_at	141.629	54.9002	2	0.0402614	1.36724	hypothetical protein predicted by genemark.hmm
At2g18050	265817_at	3937.58	1554.69	0	0.0145746	1.34068	histone H1 ;supported by full-length cDNA: Ceres:112970.
At2g28970	266785_at	198.814	78.5155	1	0.000344354	1.34037	putative receptor-like protein kinase
At3g43400	264991_s_at	105.075	41.5452	4	0.0456586	1.33867	putative protein hypothetical proteins - Arabidopsis thaliana
At3g20040	257124_at	347.724	138.996	0	0.00836384	1.3229	hexokinase, putative similar to hexokinase 2 GB:AAB49911
At4g23680	254234_at	2141.21	862.911	0	0.00411033	1.31114	putative major latex protein major latex protein type 1 - Arabidopsis thaliana, EMBL:X91960; supported by cDNA: gi_13605713_gb_AF361838.1_AF361838
At3g53820	251911_at	471.993	190.359	0	0.00113071	1.31005	putative C2H2-type zinc finger protein putative C2H2-type zinc finger proteins - Arabidopsis thaliana
At5g13720	250247_at	223.359	90.487	2	0.0356435	1.30358	unknown protein
orf77.1	244990_s_at	272.125	110.69	0	0.00615166	1.29775	hypothetical protein
At1g09510	264554_at	95.4058	39.0975	4	0.0189225	1.287	putative cinnamyl alcohol dehydrogenase similar to cinnamyl alcohol dehydrogenase, gi|1143445
At1g21020	261452_s_at	113.126	46.7989	3	0.0300684	1.27338	hypothetical protein predicted by genemark.hmm
At2g38760	266419_at	223.875	92.6315	2	0.00571731	1.27312	putative annexin ;supported by full-length cDNA: Ceres:3294.
At2g35990	263932_at	139.414	57.8753	0	0.0132552	1.26835	unknown protein
At1g44318	245245_at	145.446	60.476	4	0.0404972	1.26605	delta-aminolevulinic acid dehydratase (Alad), putative similar to delta-aminolevulinic acid dehydratase (Alad) GI:493019 from [Glycine max]
orf240a	244906_at	1733.88	722.678	0	0.0122899	1.26258	hypothetical protein
At5g04490	250842_at	399.209	167.376	0	0.00156061	1.25405	putative protein predicted proteins, Archaeoglobus fulgidus, Synechocystis sp.;supported by full-length cDNA: Ceres:125255.
At5g61360	247547_at	172.722	72.8368	4	0.00713783	1.24572	putative protein
ccb203	244919_at	98.5089	41.7428	4	0.0295951	1.23873	cytochrome c biogenesis orf203 Protein sequence is in conflict with the conceptual translation
At1g16690	246323_at	416.56	176.728	0	0.00459239	1.23699	hypothetical protein predicted by genemark.hmm
orf106b	244958_at	108.662	46.1055	3	0.0480466	1.23683	hypothetical protein
At4g38070	253023_at	120.329	51.3599	2	0.0441149	1.22827	hypothetical protein
At3g43160	252734_at	305.955	130.84	0	0.00202083	1.22552	putative protein merozoite surface protein 2 (MSP-2), EMBL:PFU72951, Plasmodium falciparum
cox2	244950_at	882.573	377.817	0	0.0295691	1.22403	cytochrome c oxidase subunit 2
nad5.1	257338_s_at	822.688	353.339	0	0.0489397	1.21929	NADH dehydrogenase subunit 5 (nad5) (trans-splicing part 1 of 2)
At5g41140	249340_at	258.239	111.373	0	0.0487951	1.21331	putative protein contains similarity to myosin heavy chain
orf25	244901_at	525.846	228.653	0	0.0189314	1.20148	hypothetical protein
At3g45160	252612_at	4096.1	1782.37	0	0.0498134	1.20045	hypothetical protein
orf294	257323_at	193.464	84.5579	0	0.0394029	1.19406	hypothetical protein
ycf10_cemA	245019_at	676.374	296.672	0	0.0236219	1.18895	hypothetical protein
mitochondria.1	257339_s_at	2541.96	1117.4	0	0.0157195	1.18579	ATP synthase subunit 9
At4g16380	245493_at	166.204	73.1371	2	0.0378392	1.18428	hypothetical protein
At1g49620	257483_at	332.949	146.525	0	0.0428533	1.18415	hypothetical protein contains similarity to cyclin-dependent kinase inhibitor GB:AAC34660 GI:3550262 from [Arabidopsis thaliana]
At4g17660	245375_at	126.207	55.6971	4	0.0135483	1.18012	NAK like protein kinase
At4g08380	255138_at	3194.7	1414.21	0	0.013821	1.17568	extensin-like protein extensin class 1 precursor - Vigna unguiculata,PIR2:T11622
At3g55840	251774_at	168.385	75.0598	4	0.0309374	1.16565	nematode resistance protein-like protein Hs1pro-1 nematode resistance gene, Beta procumbens, EMBL:BPU79733;supported by full-length cDNA: Ceres:149697.
At4g27820	253835_at	124.844	56.0243	4	0.0402374	1.15601	putative beta-glucosidase beta-glucosidase BGQ60 precursor - barley, PIR2:A57512
At5g43440	249128_at	126.083	56.7891	3	0.0386359	1.15068	1-aminocyclopropane-1-carboxylate oxidase ; supported by cDNA: gi_15983808_gb_AY056810.1_
At4g08530	255123_at	82.8045	37.3333	4	0.0242749	1.14925	putative lipid transfer protein
At3g18770	257802_at	285.798	129.422	0	0.0268291	1.14291	unknown protein
At4g33450	253327_at	393.478	178.409	0	0.00036984	1.14109	putative transcription factor
At4g28030	253823_at	183.705	83.4883	2	0.0245613	1.13775	putative protein ;supported by full-length cDNA: Ceres:11590.
At5g44050	249071_at	164.005	74.5967	2	0.0236711	1.13655	putative protein similar to unknown protein (emb|CAB89401.1)
AFFX-r2-Bs-phe-3	AFFX-r2-Bs-phe-3_at	4109.02	1873.98	0	0.0388833	1.13269	B. subtilis /GEN=pheB /DB_XREF=gb:M24537.1 /NOTE=SIF corresponding to nucleotides 2897-3200 of gb:M24537.1, not 100% identical /DEF=Bacillus subtillis sporulation protein (spoOB), GTP-binding protein (obg), phenylalanine biosynthesis associated protein (pheB), and monofunctional prephenate dehydratase (pheA) genes, complete cds.
At4g26850	253922_at	284.32	129.885	0	0.000463223	1.13028	putative protein ; supported by cDNA: gi_15810138_gb_AY056134.1_
nad5.2	257337_at	244.016	111.823	1	0.0305359	1.12576	NADH dehydrogenase subunit 5 (nad5) (trans-splicing part 2 of 2)
At2g46220	266583_at	345.349	158.286	0	0.0418931	1.12552	Expressed protein ; supported by cDNA: gi_15215834_gb_AY050447.1_
At3g49650	252268_at	148.882	68.2828	1	0.0314717	1.12458	kinesin-like protein several kinesin-like proteins
At2g23960	266561_at	364.2	167.43	0	0.0418799	1.12117	unknown protein
At1g79320	264144_at	1186.98	547.017	0	0.0403898	1.11763	latex-abundant protein, putative similar to latex-abundant protein GI:4235430 from [Hevea brasiliensis]
At5g61430	247519_at	276.824	127.595	0	0.0164372	1.1174	NAM, no apical meristem, - like protein NAM, Petunia hybrida, EMBL:PHDNANAM;supported by full-length cDNA: Ceres:12970.
psbA	245047_at	227.92	105.375	2	0.0369325	1.113	PSII 32 KDa protein
AFFX-LysX-5	AFFX-LysX-5_at	2025.46	939.689	0	0.0331582	1.108	B. subtilis /GEN=lys /DB_XREF=gb:X17013.1 /NOTE=SIF corresponding to nucleotides 387-658 of gb:X17013.1, not 100% identical /DEF=B subtilis lys gene for diaminopimelate decarboxylase (EC 4.1.1.20).
At1g68585	262286_at	254.742	119.285	0	0.0111249	1.09463	Expressed protein ; supported by full-length cDNA: Ceres: 102054.
At5g57350	247902_at	270.428	126.683	0	0.0393896	1.09402	plasma membrane ATPase 3 (proton pump) (sp|P20431) ; supported by cDNA: gi_15982712_gb_AY056780.1_
At3g31360	256553_at	116.82	54.7451	3	0.00859869	1.09349	hypothetical protein contains similarity to Athila ORF 1 GB:CAA57397 GI:806535 from [Arabidopsis thaliana]
AFFX-LysX-M	AFFX-LysX-M_at	3330.8	1564.25	0	0.0425175	1.0904	B. subtilis /GEN=lys /DB_XREF=gb:X17013.1 /NOTE=SIF corresponding to nucleotides 720-990 of gb:X17013.1, not 100% identical /DEF=B subtilis lys gene for diaminopimelate decarboxylase (EC 4.1.1.20).
At2g15410	263563_at	205.967	96.9885	0	0.00564121	1.08653	putative retroelement pol polyprotein
At3g61390	251334_at	219.148	103.832	0	0.00131119	1.07765	putative protein several hypothetical proteins - Arabidopsis thaliana
At1g02070	264151_at	282.175	133.835	0	0.0424575	1.07614	hypothetical protein predicted by genefinder ;supported by full-length cDNA: Ceres:1693.
At4g12990	254795_at	390.041	185.027	0	0.00196954	1.07589	putative protein
At5g61730	247537_s_at	110.463	52.4154	3	0.0019382	1.0755	ABC transport protein - like ABC transport protein, Dictyostelium discoideum, PIR:T18288
At2g42370	265854_at	114.88	54.5881	2	0.0332069	1.07347	hypothetical protein predicted by genscan and genefinder
psbH	244975_at	225.465	107.199	1	0.00459199	1.07261	PSII 10KDa phosphoprotein
At1g07550	261091_at	194.72	92.6569	1	0.0399066	1.07143	protein kinase, putative contains Pfam profile: PF00069, Eukaryotic protein kinase domain (1 copy)
nad6	244953_s_at	436.058	207.72	0	0.016041	1.06988	NADH dehydrogenase subunit 6
At1g22275	255964_at	114.608	54.8421	3	0.0473725	1.06336	hypothetical protein predicted by genemark.hmm
At1g05340	264580_at	1275.6	611.827	0	0.0179472	1.05998	unknown protein EST gb|ATTS0295 comes from this gene;supported by full-length cDNA: Ceres:20380.
At2g05620	265569_at	270.188	130.486	0	0.0294028	1.05007	unknown protein ;supported by full-length cDNA: Ceres:1618.
ccb452	244951_s_at	1100.63	533.832	0	0.0317741	1.04387	cytochrome c biogenesis orf452
At5g44740	249028_at	246.173	119.531	4	0.00512777	1.04229	DNA-damage-inducible protein P ; supported by cDNA: gi_13430741_gb_AF360283.1_AF360283
At5g04230	245690_at	148.291	72.0274	0	0.00986966	1.04181	phenylalanine ammonia-lyase PAL3
At3g03660	259223_at	160.425	78.0639	4	0.0273547	1.03917	hypothetical protein
At4g01080	255604_at	130.453	63.6308	2	0.044445	1.03573	hypothetical protein
At2g01860	263593_at	176.167	85.9321	1	0.0277059	1.03568	hypothetical protein predicted by genscan and genefinder
At4g20950	254437_s_at	220.432	107.863	2	0.0385017	1.03114	putative protein
At4g32980	253411_at	126.081	61.7138	3	0.0289215	1.03069	homeobox gene ATH1
AFFX-ThrX-M	AFFX-ThrX-M_at	4178.72	2050.68	0	0.035057	1.02696	B. subtilis /GEN=thrC, thrB /DB_XREF=gb:X04603.1 /NOTE=SIF corresponding to nucleotides 995-1562 of gb:X04603.1, not 100% identical /DEF=B. subtilis thrB and thrC genes for homoserine kinase and threonine synthase (EC 2.7.1.39 and EC 4.2.99.2, respectively).
At1g80730	261910_at	363.362	178.865	1	0.0156115	1.02253	zinc finger protein identical to GB:AAA87297 GI:790673 from [Arabidopsis thaliana]; supported by cDNA: gi_790672_gb_L39644.1_ATHZFPA
At1g07290	261074_at	192.727	95.1042	4	0.0134056	1.01898	hypothetical protein predicted by genemark.hmm
At1g59780	262894_at	98.8502	48.7872	4	0.023105	1.01874	disease resistance protein, putative similar to disease resistance protein GI:9758146 from [Arabidopsis thaliana]
At2g07734	266042_s_at	616.232	305.686	0	0.00541741	1.01142	hypothetical protein
At2g35950	263934_at	81.4415	40.4087	4	0.0373132	1.0111	hypothetical protein predicted by genefinder
At2g21780	263877_at	127.43	63.2594	1	0.00889517	1.01035	hypothetical protein predicted by genefinder;supported by full-length cDNA: Ceres:1841.
At4g25480	254066_at	265.918	132.19	1	0.0453918	1.00836	transcriptional activator CBF1-like protein strong similarity to transcriptional activator CBF1, Arabidopsis thaliana00
At1g66690	256376_s_at	919.71	458.788	0	0.0121183	1.00335	unknown protein
orf106f	257321_at	299.842	150.195	2	0.0416118	0.997361	hypothetical protein
At2g02770	267482_s_at	111.174	55.7078	2	0.0331114	0.996874	unknown protein
At1g78360	260796_at	429.624	215.854	0	0.0207231	0.993022	glutathione transferase, putative similar to glutathione transferase GI:2853219 from [Carica papaya]
At1g47600	262427_s_at	262.126	131.722	2	0.0104622	0.992765	thioglucosidase, putative similar to thioglucosidase GI:871992 from [Arabidopsis thaliana]
At4g23720	254217_at	166.711	83.9515	4	0.00928687	0.989721	putative protein other hypothetical proteins, Arabidopsis thaliana
At2g23610	267127_at	393.787	198.953	0	0.00244777	0.984984	putative acetone-cyanohydrin lyase
At1g27060	257406_at	155.946	79.0592	3	0.0238323	0.980036	hypothetical protein predicted by genemark.hmm, contains Pfam profile:PF00415 Regulator of chromosome condensation (RCC1) (7 copies)
At1g31100	263698_at	140.666	71.3452	3	0.0303101	0.979381	hypothetical protein similar to a multitude of putative reverse transcriptases, contains reverse transcriptase domain (rvt) PF|00078
At5g40170	249393_at	445.692	226.211	0	0.0058296	0.978374	disease resistance - like protein resistance gene Cf-4, Lycopersicon hirsutum, EMBL:LHJ002235
At4g23330	254254_at	220.579	112.065	1	0.00751663	0.976959	hypothetical protein
AFFX-PheX-M	AFFX-PheX-M_at	4217.94	2146.95	0	0.0482508	0.974248	B. subtilis /GEN=pheA /DB_XREF=gb:M24537.1 /NOTE=SIF corresponding to nucleotides 2437-2828 of gb:M24537.1 /DEF=Bacillus subtillis sporulation protein (spoOB), GTP-binding protein (obg), phenylalanine biosynthesis associated protein (pheB), and monofunctional prephenate dehydratase (pheA) genes, complete cds.
At3g28360	257872_at	886.166	451.56	0	0.0210512	0.972659	P-glycoprotein, putative similar to P-glycoprotein GB:A42150 from [Arabidopsis thaliana]
At3g45730	252539_at	333.806	170.201	1	0.0499832	0.971774	putative protein
At1g52200	259841_at	3921.49	2005.03	0	0.00526276	0.967781	unknown protein ; supported by full-length cDNA: Ceres: 16614.
orf145c	257332_at	207.226	106.12	3	0.0250885	0.965516	hypothetical protein
AFFX-PheX-5	AFFX-PheX-5_at	3409.56	1747.39	0	0.0392218	0.964386	B. subtilis /GEN=pheA /DB_XREF=gb:M24537.1 /NOTE=SIF corresponding to nucleotides 2028-2375 of gb:M24537.1, not 100% identical /DEF=Bacillus subtillis sporulation protein (spoOB), GTP-binding protein (obg), phenylalanine biosynthesis associated protein (pheB), and monofunctional prephenate dehydratase (pheA) genes, complete cds.
At5g59260	247710_at	331.515	169.936	0	0.0188255	0.964084	receptor-like protein kinase receptor-like protein kinase, Arabidopsis thaliana, PIR:T47481
At5g23120	249875_at	215.043	110.301	1	0.0352341	0.963174	photosystem II stability/assembly factor HCF136 (sp|O82660) ; supported by cDNA: gi_15010779_gb_AY045691.1_
At5g67060	247023_at	93.7998	48.1184	3	0.00956943	0.962997	putative protein similar to unknown protein (emb CAB62312.1)
At3g04110	258566_at	160.97	82.9427	2	0.00537981	0.956604	putative glutamate receptor (GLR1) identical to putative glutamate receptor (GLR1) GB:AF079998 [Arabidopsis thaliana]; supported by cDNA: gi_4185737_gb_AF079998.1_AF079998
rpl20	244970_at	2458.99	1268.15	0	0.0465469	0.955336	ribosomal protein L20
At3g04030	258807_at	215.279	111.1	0	0.0143897	0.954344	transfactor-like similar to transfactor GB:BAA75684 [Nicotiana tabacum]
At2g26410	245036_at	386.163	199.952	0	0.0251789	0.949556	putative SF16 protein {Helianthus annuus}
At2g06925	266500_at	366.542	189.908	0	0.0249433	0.948679	Expressed protein ; supported by full-length cDNA: Ceres: 7600.
At1g27240	264983_at	112.033	58.1075	4	0.0409502	0.947126	hypothetical protein predicted by genscan
At2g10750	264072_at	107.385	55.698	2	0.0284173	0.947095	hypothetical protein
At2g42630	263520_at	369.372	192.301	0	0.00965571	0.941704	putative protein kinase contains a protein kinase domain profile (PDOC00100)
At2g30250	267246_at	626.144	326.797	0	0.0150903	0.9381	putative WRKY-type DNA binding protein ; supported by cDNA: gi_15027912_gb_AY045813.1_
petB	244976_at	2757.99	1440.53	0	0.000188699	0.937013	cytochrome B6
At4g13250	254764_at	213.014	111.324	1	0.0455802	0.936182	putative protein ; supported by cDNA: gi_16323185_gb_AY057697.1_
At5g35420	246615_at	203.627	106.443	4	0.0304054	0.935848	putative protein similar to unknown protein (gb|AAD56332.1)
At3g46710	252489_at	208.202	108.888	1	0.0448212	0.935144	disease resistance protein RPP8-like protein disease resistance protein RPP8 - Arabidopsis thaliana,PID:g3901294
At3g62780	251232_at	435.782	228.034	0	0.00989339	0.93436	shock protein SRC2-like shock protein SRC2 - Glycine max, PIR:T07080
At5g03780	250914_at	191.026	100.139	1	0.0186814	0.931755	myb -like protein telomeric DNA binding protein 1, Homo sapiens, PIR:S67922
At5g65850	247167_at	212.754	111.579	0	0.00899076	0.931117	unknown protein
At2g01590	266329_at	192.035	100.906	0	0.0313964	0.928357	unknown protein ; supported by cDNA: gi_14334561_gb_AY035185.1_
At5g09830	250454_at	4849.69	2548.59	0	0.0195749	0.928192	unknown protein ; supported by full-length cDNA: Ceres: 37422.
At2g17500	263073_at	1892.65	995.273	0	0.0491905	0.927242	unknown protein ;supported by full-length cDNA: Ceres:105072.
At4g31875	253454_at	2673.52	1407.37	0	0.0199365	0.92574	Expressed protein ; supported by cDNA: gi_16323062_gb_AY057635.1_
At5g19670	245961_at	184.835	97.5286	2	0.0029096	0.922345	putative protein predicted proteins - Arabidopsis thaliana
At5g50130	248539_at	179.171	94.6127	1	0.00805699	0.921228	ribitol dehydrogenase-like ; supported by cDNA: gi_15146201_gb_AY049242.1_
At2g37780	266088_at	208.061	110.084	0	0.0129329	0.918402	hypothetical protein predicted by genscan
At2g01580	266344_at	436.246	230.89	0	0.0282142	0.917937	hypothetical protein predicted by genscan and genefinder
At3g03880	257518_at	193.822	102.597	0	0.00739059	0.917746	hypothetical protein
AFFX-DapX-3	AFFX-DapX-3_at	46072.1	24424.1	0	0.0402527	0.91559	B. subtilis /GEN=jojG /DB_XREF=gb:L38424.1 /NOTE=SIF corresponding to nucleotides 2684-3130 of gb:L38424.1 /DEF=Bacillus subtilis dihydropicolinate reductase (jojE) gene, complete cds; poly(A) polymerase (jojI) gene, complete cds; biotin acetyl-CoA-carboxylase ligase (birA) gene, complete cds; jojC, jojD, jojF, jojG, jojH genes, complete cds's.
At1g67850	245200_at	247.866	131.637	3	0.00330051	0.912996	F12A21.2 hypothetical protein; supported by cDNA: gi_14326581_gb_AF385745.1_AF385745
At1g79330	264143_at	74.4509	39.6329	4	0.0279092	0.909591	latex-abundant protein, putative similar to latex-abundant protein GI:4235430 from [Hevea brasiliensis]
At5g58660	247774_at	195.728	104.344	0	0.0137626	0.907512	putative protein fruit ripening expressed protein, Lycopersicon esculentum, EMBL:LEETHYBR
At3g61170	251359_at	189.362	100.998	1	0.0456288	0.906814	putative protein several hypothetical proteins - Arabidopsis thaliana
At1g24996	245638_s_at	3562.11	1900.09	0	0.0229666	0.906665	F5A9.10 unknown protein; similar to ESTs dbj AV530941.1, dbj|AV530975.1, gb|BE037999.1, gb|BE037993.1, gb|AI995009.1, gb|AI099531.1, gb|N37906.1, gb|T76894.1
At2g21045	265439_at	2483.93	1325.04	0	0.0380291	0.90659	senescence-associated protein contains similarity to senescence-associated gene Ntdin from GI:7594903 [Nicotiana tabacum]; contains C2-domain profile. (PS50004;PF00168)
At5g53740	248225_at	283.12	151.158	1	0.0345464	0.90535	unknown protein
psbC	245003_at	353.631	189.312	0	0.0495517	0.901477	PSII 43 KDa protein
At4g17020	245462_at	123.073	65.9806	2	0.00412752	0.899406	transcription factor like protein
At2g02520	267273_at	142.253	76.2647	3	0.0275801	0.899375	putative non-LTR retroelement reverse transcriptase
At5g45380	248970_at	4940.31	2651.6	0	0.00291927	0.897737	urea active transporter-like protein
At1g24520	265022_at	150.083	80.5888	4	0.0486659	0.89711	putative agp1 similar to GB:CAA48293;supported by full-length cDNA: Ceres:31944.
At5g15630	246512_at	126.572	67.9666	0	0.0178258	0.897059	putative phytochelatin synthetase putative phytochelatin synthetase - Arabidopsis thaliana, EMBL:AJ006787
At3g29035	258059_at	909.202	489.102	0	0.0493843	0.894466	NAM-like protein (No Apical Meristem) similar to GB:CAA63101 from [Petunia x hybrida] (Cell 85 (2), 159-170 (1996))
At3g22810	258343_at	212.981	114.624	1	0.0436182	0.893808	unknown protein similar to hypothetical protein GB:CAB10253 from [Arabidopsis thaliana]
At1g49310	262446_at	6298.04	3407.32	0	0.0335451	0.886267	hypothetical protein predicted by genscan+
At5g44610	249009_at	4854.83	2633.29	0	0.020696	0.882554	unknown protein ; supported by full-length cDNA: Ceres: 3201.
At3g45420	252569_at	170.161	92.416	3	0.0461681	0.880688	receptor-like protein kinase receptor like protein kinase LRK1 - Arabidopsis thaliana, EMBL:ATLECGENE
At5g20540	246085_at	394.889	215.094	0	0.0345733	0.87648	putative protein predicted proteins, Arabidopsis thaliana
At5g37500	249619_at	326.015	177.609	3	0.00511868	0.876235	stelar K+ outward rectifying channel (SKOR) - like protein stelar K+ outward rectifying channel (SKOR), Arabidopsis thaliana, EMBL:ATAJ3357
At1g23980	263024_at	211.803	115.45	0	0.0469275	0.875456	hypothetical protein predicted by genemark.hmm
At4g29440	253717_at	740.525	403.858	0	0.0249099	0.874699	putative protein putative suppressor protein - Arabidopsis thaliana,PID:g3687246
At4g27640	253881_at	163.451	89.1812	4	0.0413287	0.874046	putative protein Ran_GTP binding protein 5, Homo sapiens, Y08890
orf101b	257324_at	731.296	399.072	2	0.0162854	0.873808	hypothetical protein
At1g07720	261420_at	76.1704	41.7287	4	0.0223672	0.868192	fatty acid elongase 3-ketoacyl-CoA synthase, putative similar to GB:AAC99312 from [Arabidopsis thaliana] (Plant J. (1999) In press); supported by cDNA: gi_16226846_gb_AF428349.1_AF428349
At4g11170	254905_at	211.962	116.179	0	0.00223639	0.867454	RPP1-WsA-like disease resistance protein disease resistance protein RPP1-WsA - Arabidopsis thaliana, PID:g3860163
At2g07722	266014_s_at	266.455	146.112	1	0.0153102	0.86682	hypothetical protein
At5g45060	248974_at	170.807	93.666	2	0.0485826	0.866766	disease resistance protein-like
At4g01300	255616_at	296.887	163.321	0	0.0206069	0.862201	hypothetical protein
At1g40871	246359_x_at	121.401	66.7849	1	0.044468	0.86219	hypothetical protein
At2g15750	265500_at	120.445	66.3175	4	0.00463154	0.860915	putative non-LTR retroelement reverse transcriptase
At1g12940	261198_at	5670.92	3125.19	0	0.00227355	0.85964	nitrate transporter, putative similar to GB:CAB09794 from [Arabidopsis thaliana]
At5g13150	245979_at	155.744	86.0765	1	0.00664867	0.855482	putative protein leucine zipper-containing protein - Lycopersicon esculentum, EMBL:Z12127
At3g51895	246310_at	101.307	56.0115	2	0.0152762	0.854945	sulfate transporter ATST1 ; supported by cDNA: gi_2285884_dbj_D89631.1_D89631
At5g18270	250024_at	455.081	252.028	0	0.00434611	0.852539	NAM (no apical meristem)-like protein
At2g44730	266872_at	279.024	154.815	1	0.00172226	0.849843	unknown protein
At2g24430	265685_at	708.568	393.925	0	0.0251427	0.846986	NAM (no apical meristem)-like protein
At1g10150	264463_at	274.378	152.778	0	0.0214144	0.844725	unknown protein similar to ESTs gb|T20511, gb|T45308, gb|H36493, and gb|AA651176;supported by full-length cDNA: Ceres:2558.
At3g12520	256244_at	220.593	122.86	1	0.0330787	0.84437	sulphate transporter, putative similar to high affinity sulphate transporter GB:X96431 GI:1217966 [Hordeum vulgare]; supported by cDNA: gi_11933424_dbj_AB052775.1_AB052775
At3g16520	257205_at	265.87	148.385	0	0.0312615	0.841374	putative glucosyltransferase similar to UDP-glucose glucosyltransferase GB:X77459 [Manihot esculenta], UDP-glycose:flavonoid glycosyltransferase GB:BAA36411 [Vigna mungo]
At3g48020	252400_at	892.287	498.214	0	0.00138269	0.840742	hypothetical protein
At1g56010	262096_at	1254.25	700.357	0	0.0170047	0.840659	NAC1 identical to NAC1 GB:AAF21437 GI:6649236 from [Arabidopsis thaliana];supported by full-length cDNA: Ceres:205648.
At1g62130	264742_at	180.092	100.79	4	0.0447479	0.837378	hypothetical protein similar to hypothetical protein GI:4678264 from [Arabidopsis thaliana]
At5g61820	247488_at	1571.19	880.02	0	0.00816431	0.836252	putative protein MtN19, Medicago truncatula, EMBL:MTY15367
ndhJ	245010_at	265.773	148.985	1	0.0169372	0.835026	NADH dehydrogenase subunit
At2g07715	265232_s_at	405.745	227.509	0	0.0337711	0.834649	hypothetical protein
At3g14060	258209_at	550.686	309.051	0	0.0237206	0.833388	expressed protein supported by cDNA: Ceres:10694.
At2g28960	266784_at	532.608	299.483	0	0.0174508	0.830598	putative receptor-like protein kinase
At5g25450	246944_at	243.553	137.939	2	0.00260565	0.82021	ubiquinol--cytochrome-c reductase-like protein ubiquinol--cytochrome-c reductase (EC 1.10.2.2) - Arabidopsis thaliana, PIR:T05357
At5g34900	246640_x_at	428.702	242.815	0	0.0302092	0.820119	putative protein predicted proteins, Arabidopsis thaliana
At5g58570	247800_at	197.28	111.812	0	0.0029104	0.81917	Expressed protein ; supported by full-length cDNA: Ceres: 17636.
At5g35100	246644_at	481.785	273.135	0	0.0107699	0.818778	putative protein
At2g43550	260547_at	163.327	92.6114	2	0.0414197	0.818501	putative trypsin inhibitor ;supported by full-length cDNA: Ceres:85.
At1g15790	259489_at	258.319	146.827	0	0.0125256	0.815035	unknown protein
At2g05630	265510_at	1407.5	801.945	0	0.00390139	0.811564	putative microtubule-associated protein ;supported by full-length cDNA: Ceres:3416.
At5g27600	246789_at	507.466	289.449	0	0.00216775	0.810005	long-chain-fatty-acid--CoA ligase-like protein long-chain-fatty-acid--CoA ligase - Brassica napus, EMBL:Z72152
At2g31130	266480_at	819.694	467.554	0	0.0141567	0.809954	unknown protein ; supported by cDNA: gi_16612316_gb_AF439849.1_AF439849
At5g60030	247649_at	286.926	163.748	0	0.0451407	0.809201	KED - like protein KED, Nicotiana tabacum, EMBL:AB009883
At5g65500	247195_at	430.345	246.356	0	0.0252436	0.804748	putative protein contains similarity to receptor-like kinase
At3g49930	252236_at	268.758	153.949	0	0.00763486	0.80386	zinc-finger-like protein Cys2/His2-type zinc finger protein 1 - Arabidopsis thaliana, EMBL: AB030731
At1g22160	255957_at	4904.03	2810.63	0	0.0451565	0.803072	unknown protein ;supported by full-length cDNA: Ceres:23788.
At5g22540	249889_at	173.243	99.4869	1	0.0320962	0.800218	putative protein strong similarity to unknown protein (emb|CAB72473.1)
At1g11530	261821_at	1199.1	689.35	0	0.024408	0.798647	thioredoxin h, putative similar to thioredoxin h GI:4928460 from [Hevea brasiliensis];supported by full-length cDNA: Ceres:2054.
At3g03750	259336_at	163.781	94.1631	3	0.00948832	0.798531	hypothetical protein C-term portion similar to unknown protein GB:AAC09350 [Homo sapiens]
At5g62230	247471_at	182.663	105.02	0	0.0319524	0.798525	putative protein receptor-like protein kinase 5, Arabidopsis thaliana, PIR:S27756
At1g08230	261785_at	369.166	212.29	0	0.0193688	0.79823	hypothetical protein contains similarity to amino acid permease GI:7415521 from [Oryza sativa]
At5g05350	250799_at	271.885	156.729	0	0.0353985	0.794723	putative protein strong similarity to unknown protein (gb|AAF01523.1)
At5g08010	250559_at	332.435	191.783	0	0.0360531	0.793601	putative protein condensin subunit SMC4, Drosophila melanogaster, EMBL:AF186472
At3g45630	252588_at	267.674	154.484	1	0.0232118	0.793021	putative protein potential transcriptional repressor Not4hp - Mus musculus, EMBL:U71269
At5g02410	251048_at	236.394	136.496	2	0.0174318	0.792339	putative protein potassium channel regulator 1, Rattus norvegicus, EMBL:U78090
At1g30260	245776_at	341.375	197.151	0	0.0299736	0.792058	hypothetical protein predicted by genscan+; supported by cDNA: gi_16323183_gb_AY057696.1_
At3g48550	252322_at	222.938	128.791	0	0.0322756	0.791606	putative protein putative zinc-finger protein - Arabidopsis thaliana,PID:g4406777;supported by full-length cDNA: Ceres:261699.
At2g24540	263796_at	232.727	135.205	4	0.0367255	0.783491	unknown protein ;supported by full-length cDNA: Ceres:36719.
At2g32100	265724_at	331.259	192.555	0	0.0188348	0.782691	hypothetical protein predicted by genscan
At3g51730	252075_at	2366.65	1375.96	0	0.0136524	0.782411	putative protein saposin precursor - Homo sapiens, PIR:SAHUP;supported by full-length cDNA: Ceres:93651.
At5g25890	246861_at	2914.04	1694.68	0	0.0135206	0.782009	putative protein phytochrome-associated protein 1, Arabidopsis thaliana, EMBL:AF088281;supported by full-length cDNA: Ceres:2499.
At2g04100	263404_s_at	576.519	335.728	0	0.0321561	0.780075	hypothetical protein similar to hypothetical protein GB:AAC27412
At5g46250	248905_at	4486.92	2612.93	0	0.0344698	0.780054	putative protein contains similarity to RNA-binding protein; supported by cDNA: gi_15215747_gb_AY050403.1_
At1g28570	262736_at	298.871	174.146	0	0.0266231	0.779231	lipase, putative contains Pfam profile: PF00657 Lipase/Acylhydrolase with GDSL-like motif
At3g53240	251976_at	309.51	180.434	0	0.0107494	0.778514	disease resistance - like protein disease resistance protein Cf-2.1, currant tomato, PIR:T10504
At4g14850	245582_at	178.786	104.233	0	0.0068114	0.778419	hypothetical protein
At4g38060	253022_at	2269.38	1326.06	0	0.00373922	0.775155	putative protein
At4g03440	255405_s_at	205.923	120.341	0	0.018071	0.774981	hypothetical protein similar to A. thaliana hypothetical proteins
psaI	245017_at	4134.07	2420.89	0	0.030003	0.772022	PSI I protein
At1g16050	261835_at	176.401	103.379	2	0.0195364	0.770917	hypothetical protein contains similarity to phosphatidyl-inositol-glycan protein GI:303615 from [Homo sapiens]
rpl23.1	244988_s_at	1414.03	828.705	0	0.0313937	0.770883	ribosomal protein L23
At1g55315	259648_at	176.283	103.327	1	0.0359818	0.77068	hypothetical protein predicted by genemark.hmm
At5g57160	247939_at	1333.1	781.898	0	0.0248802	0.769729	putative protein contains similarity to DNA ligase
At1g49320	262388_at	3818.21	2239.57	0	0.0195018	0.769675	unknown protein
At1g50560	261878_at	319.477	187.493	0	0.0185207	0.768871	cytochrome P450, putative similar to CYTOCHROME P450 93A3 GB:O81973 from [Glycine max]
At4g33190	253367_at	899.541	528.017	0	0.0170141	0.768604	hypothetical protein
At2g46660	266321_at	148.749	87.3172	2	0.0459378	0.76854	putative cytochrome P450
At2g39430	266978_at	311.562	183.021	0	0.00713598	0.767508	putative disease resistance response protein
At1g53440	260974_at	421.307	247.5	0	0.0435574	0.767445	receptor-like serine/threonine kinase, putative similar to receptor-like serine/threonine kinase GB:AAC50043 GI:2465923 from [Arabidopsis thaliana]
At1g35260	259548_at	433.663	254.923	0	0.041256	0.766511	hypothetical protein similar to ripening-induced protein [Fragaria vesca] GI:2465015;supported by full-length cDNA: Ceres:16091.
At1g72920	262382_at	197.416	116.048	0	0.00928218	0.766508	virus resistance protein, putative similar to virus resistance protein GI:558886 from [Nicotiana glutinosa]
At1g70140	264717_at	255.296	150.417	0	0.0143234	0.763208	hypothetical protein predicted by genemark.hmm
At4g02630	255488_at	336.821	198.53	1	0.00728159	0.762625	putative serine/threonine protein kinase
At4g18580	254624_at	529.92	312.886	0	0.00122482	0.760137	hypothetical protein ;supported by full-length cDNA: Ceres:31734.
orf107f	244924_at	288.77	170.524	0	0.0108692	0.759949	hypothetical protein
At1g56345	259636_at	161.796	95.5834	3	0.030451	0.759343	RNA pseudouridylate synthase, putative contains Pfam profile: PF00849: RNA pseudouridylate synthase
At4g14820	245580_at	202.351	119.6	1	0.011017	0.75864	hypothetical protein
At1g14090	262650_at	115.818	68.5012	1	0.0206863	0.757665	lipoamide dehydrogenase, putative
orf107c	244959_s_at	500.064	295.792	0	0.0122932	0.757529	hypothetical protein
At3g10010	258931_at	182.165	107.795	0	0.00658696	0.756957	hypothetical protein similar to hypothetical protein GB:AAD24633 [Arabidopsis thaliana]; region spanning protein residues 800-1000 has detectable similarity to endonuclease III homologs: GB:AAD35453, GB:BAA79061, GB:CAB49586
At2g28840	266229_at	13029.7	7716.19	0	0.00942601	0.755839	putative RING zinc finger ankyrin protein ; supported by cDNA: gi_13926221_gb_AF370581.1_AF370581
At4g29560	253675_at	197.18	117.157	3	0.0498053	0.751063	hypothetical protein
At1g78130	260054_at	377.081	224.067	0	0.014987	0.750945	putative transporter contains Pfam profile: PF00083 Sugar (and other) transporter
At4g12300	254834_at	256.486	152.45	0	0.0101442	0.750542	flavonoid 3,5-hydroxylase -like protein flavonoid 3',5'-hydroxylase - Campanula medium, PID:d1003951
At5g06980	250665_at	3706.38	2204.8	0	0.0178235	0.749361	unknown protein ;supported by full-length cDNA: Ceres:262293.
At1g78340	260803_at	1832.35	1090.47	0	0.0104261	0.748755	glutathione transferase, putative similar to glutathione transferase GI:2853219 from [Carica papaya];supported by full-length cDNA: Ceres:252874.
At3g14750	258093_at	628.052	373.912	0	0.0313056	0.748186	unknown protein ; supported by cDNA: gi_14334819_gb_AY035083.1_
At1g24575	265025_at	2883.55	1717.09	0	0.007045	0.747879	Expressed protein ; supported by full-length cDNA: Ceres: 38093.
orf157	244957_at	290.326	172.963	0	0.00856283	0.747213	hypothetical protein
At5g04960	250801_at	96.5847	57.7684	4	0.0127098	0.741515	pectinesterase
At1g77310	246413_at	248.419	148.595	1	0.0479401	0.741389	unknown protein
At3g53770	251908_at	130.592	78.1847	0	0.00239958	0.74011	putative protein late embryogenis abundant protein 5 - Nicotiana tabacum, EMBL:AF053076
At5g44290	249050_at	758.043	453.937	0	0.00323714	0.739787	cyclin-dependent protein kinase-like protein ; supported by cDNA: gi_15983484_gb_AF424617.1_AF424617
At2g28720	263412_at	1873.08	1121.85	0	0.0198563	0.739531	putative histone H2B ;supported by full-length cDNA: Ceres:14965.
At3g20960	256803_at	799.415	479.392	0	0.0217494	0.737739	cytochrome P450, putative similar to cytochrome P450 GB:A71418 from [Arabidopsis thaliana]
rps19	244986_at	10629.1	6378.74	0	0.0486869	0.736677	ribosomal protein S19
At3g26460	256878_at	583.947	350.616	0	0.0160495	0.735945	major latex protein, putative similar to major latex protein type1 GB:CAA63026 [Arabidopsis thaliana];supported by full-length cDNA: Ceres:20325.
At1g33840	257473_at	554.051	333.879	0	0.00134131	0.730692	unknown protein
At3g08690	258678_at	785.62	473.531	0	0.00384206	0.730373	E2, ubiquitin-conjugating enzyme 11 (UBC11) identical to gi:12643427, SP:P35134;supported by full-length cDNA: Ceres:21455.
At3g07700	259226_at	280.452	169.129	0	0.00816931	0.729626	unknown protein similar to hypothetical proteins GB:P73627, GB:Q55884, GB:P73121 [Synechocystis sp.]; supported by full-length cDNA: Ceres: 95043.
At2g29720	266615_s_at	229.462	138.407	0	0.0319078	0.729331	putative monooxygenase ;supported by full-length cDNA: Ceres:34214.
At1g23430	263015_at	363.624	219.344	0	0.0437686	0.729251	hypothetical protein similar to hypothetical protein GB:AAF27077 GI:6730656 from (Arabidopsis thaliana)
At4g38780	252962_at	273.88	165.256	0	0.0369202	0.728837	splicing factor - like protein splicing factor Prp8, Homo sapiens, AF092565
ndhC	245012_at	4044.62	2443.1	0	0.0166967	0.727294	NADH dehydrogenase D3
At1g64740	262885_at	299.751	181.077	0	0.0274053	0.727165	alpha-tubulin, putative similar to alpha-tubulin 6 GI:22157 from [Zea mays]; supported by cDNA: gi_16604566_gb_AY059728.1_
At3g56170	251739_at	1715.35	1036.24	0	0.00506652	0.727145	putative protein protein of unknown function - Corydalis sempervirens, EMBL:X63595; supported by cDNA: gi_7684291_dbj_D84226.1_D84226
At5g52350	248356_at	273.774	165.446	0	0.0272317	0.726625	putative protein strong similarity to unknown protein (emb|CAB83315.1)
At4g31150	253563_at	288.874	174.872	0	0.00478739	0.72414	putative protein predicted protein, Schizosaccharomyces pombe, PIR2:S67449;supported by full-length cDNA: Ceres:5161.
At4g19390	254580_at	585.736	355.448	0	0.0455873	0.720612	putative protein ; supported by cDNA: gi_14190356_gb_AF378856.1_AF378856
At5g23810	249791_at	180.092	109.298	1	0.00350095	0.720459	amino acid transporter ; supported by cDNA: gi_15529170_gb_AY052209.1_
rps4.chloroplast	245009_at	11392.5	6916.26	0	0.0243006	0.720024	ribosomal protein S4
At2g46690	266322_at	2308.49	1401.81	0	0.0393511	0.719657	putative auxin-regulated protein
rpl2.1_chloro	244987_s_at	22839.2	13905.3	0	0.00908291	0.715877	ribosomal protein L2
At5g57760	247878_at	91.0184	55.4801	3	0.0328156	0.714189	unknown protein
At4g13530	254722_at	1791.47	1092.2	0	0.0128934	0.713904	putative protein predicted protein, Arabidopsis thaliana; supported by full-length cDNA: Ceres: 112156.
AFFX-r2-Ec-bioB-M	AFFX-r2-Ec-bioB-M_at	4905.23	2994.7	0	0.0196837	0.71191	E. coli /GEN=bioB /DB_XREF=gb:J04423.1 /NOTE=SIF corresponding to nucleotides 2393-2682 of gb:J04423.1 /DEF=E.coli 7,8-diamino-pelargonic acid (bioA), biotin synthetase (bioB), 7-keto-8-amino-pelargonic acid synthetase (bioF), bioC protein, and dethiobiotin synthetase (bioD), complete cds.
At3g01520	259184_at	3421.06	2091.23	0	0.0445819	0.710088	unknown protein ;supported by full-length cDNA: Ceres:102038.
At3g59700	251479_at	389.431	238.171	0	0.0480835	0.709368	serine/threonine-specific kinase lecRK1 precursor,lectin receptor-like
At2g39060	266201_at	87.6958	53.645	4	0.0431657	0.709064	similar to MtN3 protein ;supported by full-length cDNA: Ceres:20810.
At4g37410	253073_at	692.938	423.889	0	0.0476522	0.709039	cytochrome P450 monooxygenase - like protein cytochrome P450 monooxygenase CYP91A2, Arabidopsis thaliana, D78607;supported by full-length cDNA: Ceres:102007.
At1g65850	261968_at	133.032	81.4985	2	0.0130912	0.706933	disease resistance protein RPP1-WsB, putative similar to disease resistance protein RPP1-WsB GI:3860165 from [Arabidopsis thaliana]
At3g63290	251161_at	250.548	153.514	0	0.0305656	0.706712	putative protein hypothetical protein Sb26 - Picea mariana, EMBL:AF051220
At3g58550	251531_at	5360.42	3285.07	0	0.0343996	0.70642	putative protein hypothetical protein F4I1.11 - Arabidopsis thaliana, PIR:T02386;supported by full-length cDNA: Ceres:27380.
At5g41620	249256_at	234.746	144.079	3	0.00659168	0.704241	putative protein strong similarity to unknown protein (gb|AAF24581.1)
At5g58540	247831_at	312.326	191.73	0	0.0376423	0.703977	putative protein serine/threonine-specific protein kinase NPK15, Nicotiana tabacum, PIR:S52578
At2g17540	263066_at	193.212	118.86	0	0.0476395	0.70092	unknown protein
At4g25820	254044_at	147.258	90.6866	2	0.0496932	0.699389	putative xyloglucan endo-1,4-beta-D-glucanase xyloglucan endo-1,4-beta-D-glucanase (EC 3.2.1.-) XTR-3 - Arabidopsis thaliana (fragment), PIR2:S71222; supported by cDNA: gi_4218962_gb_AF093672.1_AF093672
At1g06640	262637_at	1636.68	1008.35	0	0.0247716	0.698776	oxidoreductase, putative contains Pfam profile: PF00671 Iron/Ascorbate oxidoreductase family; supported by cDNA: gi_13430545_gb_AF360185.1_AF360185
At5g63330	247368_at	824.812	508.43	0	0.0357383	0.698016	putative protein contains similarity to kinase
At4g22640	254324_at	1202.18	741.873	0	0.0180851	0.696409	putative protein various predicted proteins, Arabidopsis thaliana
AFFX-r2-Ec-bioD-5	AFFX-r2-Ec-bioD-5_at	32112.2	19817.9	0	0.0468056	0.696322	E. coli /GEN=bioD /DB_XREF=gb:J04423.1 /NOTE=SIF corresponding to nucleotides 5024-5244 of gb:J04423.1 /DEF=E.coli 7,8-diamino-pelargonic acid (bioA), biotin synthetase (bioB), 7-keto-8-amino-pelargonic acid synthetase (bioF), bioC protein, and dethiobiotin synthetase (bioD), complete cds.
At5g05110	250811_at	1237.25	764.062	0	0.00430419	0.695371	cysteine proteinase inhibitor-like protein ;supported by full-length cDNA: Ceres:27304.
At1g79710	261344_at	393.24	243.052	2	0.0181666	0.694145	hypothetical protein similar to hypothetical protein GB:AAC12874 (Synechococcus PCC7942)
At1g21000	262803_at	3281.57	2028.4	0	0.019468	0.694045	unknown protein Location of ESTs 152C14T7 , gb|T88012, 173P7T7 , gb|H36502 and 107E18T7 , gb|T22775;supported by full-length cDNA: Ceres:119384.
At4g36160	253076_at	185.285	114.56	0	0.0318169	0.69364	NAM like protein P.hybrida NAM gene, PID:E205713
At5g43260	249148_at	695.437	430.034	0	0.00452558	0.69347	unknown protein ; supported by cDNA: gi_14334627_gb_AY034987.1_
At2g01620	265867_at	174.426	108.018	1	0.0252539	0.691346	unknown protein ;supported by full-length cDNA: Ceres:104853.
At4g15030	245588_at	301.213	186.57	0	0.0290992	0.691067	putative protein
At5g54400	248154_at	364.85	226.028	0	0.0134322	0.690801	putative protein strong similarity to unknown protein (gb AAF35419.1)
At1g75440	261110_at	783.4	485.785	0	0.0124848	0.689432	E2, ubiquitin-conjugating enzyme 16 (UBC16) identical to gi:2801444, GB:AAC39325 from [Arabidopsis thaliana] (Plant Mol. Biol. 23 (2), 387-396 (1993))
At4g20260	254492_at	8802.6	5461.83	0	0.00124547	0.688547	endomembrane-associated protein ; supported by full-length cDNA: Ceres: 20592.
At2g23340	245078_at	734.995	456.619	0	0.0055752	0.686743	putative AP2 domain transcription factor
At4g22450	254312_s_at	180.731	112.354	1	0.0391565	0.685794	hypothetical protein
At5g43520	249097_at	634.811	394.706	0	0.0371273	0.685551	putative protein strong similarity to unknown protein (pir||T02393)
At5g23770	249802_at	264.997	164.953	0	0.0445042	0.683915	putative protein similar to unknown protein (gb|AAC72114.1)
At1g06620	262616_at	373.968	232.969	0	0.0174497	0.682779	oxidoreductase, putative contains Pfam profile: PF00671 Iron/Ascorbate oxidoreductase family
At3g50410	252210_at	184.012	114.653	3	0.00908084	0.68252	DNA binding protein
At1g64060	262344_at	435.834	271.773	0	0.0126199	0.681375	cytochrome b245 beta chain homolog RbohAp108, putative similar to cytochrome b245 beta chain homolog RbohAp108 GB:T03826 GI:7484893 from [Arabidopsis thaliana]; supported by cDNA: gi_2654867_gb_AF015301.1_AF015301
At3g15500	258395_at	253.814	158.28	1	0.011575	0.681292	putative jasmonic acid regulatory protein similar to jasmonic acid 2 GB:AAF04915 from [Lycopersicon esculentum];supported by full-length cDNA: Ceres:109984.
At1g03070	263164_at	155.359	97.0799	0	0.0232377	0.678362	putative glutamate/aspartate-binding peptide Belongs to the PF|01027 Uncharacterized protein family UPF0005 with 7 transmembrane domains
At5g36940	249640_at	347.865	217.543	0	0.0317519	0.677231	cationic amino acid transporter -like protein cationic amino acid transporter-1, rat, PIR:T46813
At2g45530	267504_at	758.38	474.374	0	0.0124884	0.676896	unknown protein ;supported by full-length cDNA: Ceres:35578.
At5g05800	250742_at	477.861	299.005	0	0.0346436	0.67642	putative protein similar to unknown protein (pir||T01270)
At3g04060	258813_at	434.987	272.331	0	0.0356849	0.67561	NAM-like protein (no apical meristem) similar to NAM GB:CAA63101 [Petunia x hybrida]; supported by full-length cDNA: Ceres: 119460.
At5g62200	247459_at	1088.95	682.117	0	0.038303	0.67484	putative protein embryo-specific protein 3, Arabidopsis thaliana, PIR:T48490
At4g01930	255548_at	141.952	89.0273	4	0.048644	0.673085	putative CHP-rich zinc finger protein similar to A. thalian CHP-rich proteins
ndhI	244935_at	9765.05	6127.78	0	0.0185429	0.672264	NADH dehydrogenase subunit
At1g51440	260491_at	399.048	250.422	0	0.036364	0.6722	hypothetical protein predicted by genemark.hmm; supported by cDNA: gi_15983395_gb_AF424572.1_AF424572
At3g51890	246305_at	3785.45	2377.79	0	0.0169203	0.670845	putative protein protein At2g40060 - Arabidopsis thaliana, EMBL:AF002109;supported by full-length cDNA: Ceres:93427.
AFFX-BioB-5	AFFX-BioB-5_at	2924.95	1838.05	0	0.0418473	0.670235	E. coli /GEN=bioB /DB_XREF=gb:J04423.1 /NOTE=SIF corresponding to nucleotides 2032-2305 of gb:J04423.1 /DEF=E.coli 7,8-diamino-pelargonic acid (bioA), biotin synthetase (bioB), 7-keto-8-amino-pelargonic acid synthetase (bioF), bioC protein, and dethiobiotin synthetase (bioD), complete cds.
At1g17950	255903_at	126.68	79.6329	1	0.0449645	0.669753	myb-like protein, putative similar to myb-like protein GI:6979341 from [Oryza sativa];supported by full-length cDNA: Ceres:267121.
At5g49780	248570_at	336.931	211.821	0	0.0179289	0.66961	receptor protein kinase-like
At5g01200	251132_at	451.031	283.6	0	0.0389632	0.669365	putative protein Myb-related transcriptional activator mybSt1, Solanum tuberosum, EMBL:S74753
At3g14280	258362_at	3727.36	2344.1	0	0.000377534	0.669119	unknown protein
At1g26800	261265_at	464.51	292.332	0	0.0406895	0.668102	hypothetical protein predicted by genscan+;supported by full-length cDNA: Ceres:250127.
At3g60270	251401_at	1516.94	955.508	0	0.0138113	0.666826	stellacyanin (uclacyanin 3) - like protein uclacyanin 3, Arabidopsis thaliana, EMBL:AF039404
At5g40510	249358_at	694.454	437.79	0	0.0287186	0.665638	sucrose cleavage protein -like sucrose cleavage protein, potato, PIR:S51376; supported by full-length cDNA: Ceres: 148108.
At4g00520	255679_at	140.524	88.593	0	0.0109695	0.665557	putative acetyl CoA thioesterase
At2g42060	267588_at	704.298	444.522	0	0.0241602	0.663931	unknown protein
rps7.1_chloroplast	244992_s_at	8087.17	5113.83	0	0.0256778	0.661229	ribosomal protein S7
At3g54890	251814_at	147.71	93.4735	3	0.027377	0.660144	chlorophyll a/b-binding protein ; supported by cDNA: gi_13265500_gb_AF324692.2_AF324692
At3g09270	259040_at	355.814	225.469	0	0.0400504	0.658192	putative glutathione transferase similar to glutathione transferase GB:CAA71784 [Glycine max];supported by full-length cDNA: Ceres:21546.
At3g55250	251810_at	160.626	101.964	1	0.0347536	0.655652	putative protein predicted pectate-lyase, Arabidopsis thaliana, PIR:T06728
At1g55760	264562_at	1641.27	1042.06	0	0.0352535	0.655376	hypothetical protein predicted by genemark.hmm
At1g34420	261161_at	146.114	92.7943	4	0.0200178	0.654989	hypothetical protein contains Pfam profile: PF00069 Eukaryotic protein kinase domain (2 copies),PF00560 Leucine Rich Repeat (17 copies)
At5g24980	246974_at	174.594	110.921	4	0.0390785	0.65447	putative protein
At4g28270	253806_at	347.022	220.478	0	0.0364591	0.654397	putative protein Arabidopsis thaliana RMA1 mRNA, PID:d1029538
At5g24530	249754_at	1315.44	836.33	0	0.00483528	0.653397	flavanone 3-hydroxylase-like protein ; supported by full-length cDNA: Ceres: 149654.
At3g12350	256236_at	681.378	433.283	0	0.0171698	0.653145	hypothetical protein predicted by genemark.hmm; supported by full-length cDNA: Ceres: 2596.
At1g07700	261417_at	525.584	334.823	0	0.0087733	0.650525	Expressed protein ; supported by cDNA: gi_15293296_gb_AY051082.1_
At1g60740	264923_s_at	587.805	374.714	0	0.0342289	0.649546	peroxiredoxin, putative similar to type 2 peroxiredoxin GI:4928472 from [Brassica rapa];supported by full-length cDNA: Ceres:10862.; supported by full-length cDNA: Ceres: 1810.
At1g28470	261441_at	381.079	243.096	0	0.0433419	0.648565	NAM protein, putative similar to NAM protein GI:6066594 from [Petunia hybrida]; supported by full-length cDNA: Ceres: 25342.
At1g57760	246410_at	266.917	170.363	0	0.0423056	0.647783	hypothetical protein predicted by genemark.hmm
At1g54680	264236_at	375.915	239.967	0	0.012103	0.647567	hypothetical protein predicted by genemark.hmm
At5g19960	246148_at	545.345	348.182	0	0.0120548	0.647328	glycine-rich RNA-binding protein - like glycine-rich RNA-binding protein (GRRBP2), Euphorbia esula, TREMBL:AF031933;supported by full-length cDNA: Ceres:152904.
rpl32	244960_at	4688.85	2994.49	0	0.0172884	0.646924	ribosomal protein L32
At4g09460	255037_at	927.531	592.604	0	0.00730345	0.646326	DNA-binding protein ;supported by full-length cDNA: Ceres:28019.
At5g05860	250753_at	486.331	311.418	0	0.00732141	0.643087	glucuronosyl transferase-like protein ; supported by cDNA: gi_15010631_gb_AY045617.1_
rps3.chloroplast	244984_at	10402.5	6673.75	0	0.0242609	0.640362	ribosomal protein S3
At3g49850	252223_at	245.056	157.371	1	0.013129	0.63894	MYB -like protein DNA-binding protein MYB1, Petroselinum crispum, PIR:T15037
At5g61210	247571_at	2304.12	1482.12	0	0.0241784	0.636551	snap25a ;supported by full-length cDNA: Ceres:14562.
At1g10920	260464_at	130.309	83.9665	3	0.0471931	0.634052	disease resistance protein RPM1 isolog
At4g37330	253096_at	488.147	314.764	0	0.0164162	0.633046	cytochrome P450-like protein
psbI	245023_at	1916.82	1236.14	0	0.0475879	0.632868	PSII I protein
At1g78110	257502_at	1060.02	683.647	0	0.0129465	0.632774	unknown protein
At4g32650	253392_at	696.306	449.707	0	0.0139764	0.630736	potassium channel protein AtKC potassium channel - Solanum tuberosum, PATX:E264595; supported by cDNA: gi_15529217_gb_AY052233.1_
At2g17710	264590_at	10996.1	7104.34	0	0.00353415	0.630216	unknown protein ;supported by full-length cDNA: Ceres:1011.
At1g53670	259965_at	604.458	391.013	0	0.001215	0.628424	transcriptional regulator, putative found within GB:AE000666 from [Methanobacterium thermoautotrophicum];supported by full-length cDNA: Ceres:3748.
At3g24030	256907_at	335.86	217.507	2	0.0274515	0.626797	hydoxyethylthiazole kinase, putative similar to hydoxyethylthiazole kinase (thiM) GB:BAA76743 [Escherichia coli]
At5g43330	249147_at	120.63	78.1556	2	0.0361639	0.626173	cytosolic malate dehydrogenase ;supported by full-length cDNA: Ceres:40174.
At5g38310	249558_at	107.305	69.5551	2	0.0327984	0.625495	hypothetical protein
At1g48980	260755_at	132.448	85.9053	1	0.0369807	0.624611	hypothetical protein predicted by genemark.hmm
At1g79520	262940_at	497.218	322.576	0	0.00411333	0.624239	unknown protein
At4g25300	254053_s_at	874.195	567.448	0	0.0100366	0.623468	SRG1-like protein strong homology to SRG1 protein, a new member of the Fe(II)/ascorbate oxidase superfamily, PID:g479047
At1g69800	260413_at	366.603	238.381	0	0.0311084	0.62095	hypothetical protein predicted by genefinder; supported by cDNA: gi_15450969_gb_AY054565.1_
At2g33830	267461_at	20928.4	13609.3	0	0.0414137	0.620871	putative auxin-regulated protein ;supported by full-length cDNA: Ceres:1711.
AFFX-r2-P1-cre-3	AFFX-r2-P1-cre-3_at	134794	87667.1	0	0.0499095	0.620648	Bacteriophage P1 /GEN=cre /DB_XREF=gb:X03453.1 /NOTE=SIF corresponding to nucleotides 1032-1270 of gb:X03453.1 /DEF=Bacteriophage P1 cre gene for recombinase protein.
At1g19860	255784_at	319.794	208.061	1	0.0114492	0.620136	hypothetical protein predicted by genscan+;supported by full-length cDNA: Ceres:111757.
At5g10140	250476_at	9473.43	6186.52	0	0.0229137	0.61476	MADS box protein FLOWERING LOCUS F (FLF) ; supported by cDNA: gi_4469407_gb_AF116527.1_AF116527
At1g29280	260882_at	2249.43	1469.76	0	0.00999377	0.613978	DNA binding protein, putative similar to DNA binding protein WRKY3 GB:U56834 GI:1432055 from [Petroselinum crispum]
At5g58250	247862_at	248.115	162.161	0	0.0410694	0.613583	similar to unknown protein (sp|P72777)
At4g37320	253097_at	501.835	328.768	0	0.0264348	0.610142	cytochrome P450-like protein
At3g51500	252093_at	670.798	439.981	0	0.0492326	0.608437	putative protein predicted protein, Oryza sativa, EMBL:AP000367;supported by full-length cDNA: Ceres:1514.
At2g32010	265726_at	328.007	215.311	0	0.038771	0.607299	putative inositol polyphosphate 5'-phosphatase
At4g32950	253408_at	6574.53	4321.16	0	0.0444621	0.605469	putative protein phosphoprotein phosphatase, Arabidopsis thaliana, PIR2:S55457
At3g14595	258092_at	5105.13	3355.95	0	0.00668223	0.605228	Expressed protein ; supported by full-length cDNA: Ceres: 26411.
At3g09370	259007_at	246.992	162.598	1	0.0292451	0.603155	putative MYB family transcription factor C-term similar to C-term of MYB protein GB:Q08759 [Xenopus laevis]; contains Pfam profile: Myb DNA-binding proteins; supported by cDNA: gi_14334581_gb_AY034964.1_
At1g08980	264653_at	415.815	273.853	0	0.030924	0.60254	unknown protein Contains similarity to Rhodococcus amidase (gb|D16207). ESTs gb|T20504,gb|H36650,gb|N97423,gb|H36595 come from this gene; supported by cDNA: gi_14335037_gb_AY037198.1_
At1g71697	261506_at	1331.15	877.232	0	0.0445166	0.601639	choline kinase, putative similar to CHOLINE/ETHANOLAMINE KINASE GB:Q9Y259 from [Homo sapiens]
At1g79270	264102_at	859.899	566.831	0	0.0405476	0.601247	hypothetical protein predicted by genemark.hmm; supported by cDNA: gi_11908125_gb_AF326910.1_AF326910
At3g07530	259066_at	181.8	119.911	0	0.0295902	0.60039	hypothetical protein predicted by genefinder
At3g11900	258729_at	491.03	323.98	0	0.00349602	0.599908	putative amino acid transporter protein similar to amino acid transport protein GB:AAB82307 [Arabidopsis thaliana]; contains Pfam profile: PF01490 transmembrane amino acid transporter protein; supported by cDNA: gi_2576362_gb_U39783.1_ATU39783
At1g64480	262004_at	488.777	322.504	0	0.0365606	0.599861	calcineurin B-like protein similar to CALCINEURIN B SUBUNIT GB:P25296 from [Saccharomyces cerevisiae]; supported by cDNA: gi_15866275_gb_AF411957.1_AF411957
At1g75470	257461_at	183.574	121.135	2	0.0155093	0.599746	hypothetical protein predicted by genscan+
At1g51990	265052_at	344.033	227.022	0	0.0477911	0.599715	caffeic acid O-methyltransferase, putative similar to caffeic acid O-methyltransferase GI:5031492 from [Ocimum basilicum]
At5g65640	247151_at	1483.6	979.166	0	0.0451041	0.599479	unknown protein ;supported by full-length cDNA: Ceres:13267.
At5g12230	250310_at	988.554	652.712	0	0.00224588	0.598873	unknown protein
At1g21840	262490_at	415.534	274.368	0	0.0189189	0.598852	hypothetical protein predicted by genscan+
At1g05140	264584_at	346.86	229.215	0	0.00667206	0.597652	unknown protein Similar to Synechocystis hypothetical protein (gb|D90908); supported by cDNA: gi_15010609_gb_AY045606.1_
At1g73960	260374_at	3116.33	2059.81	0	0.0328658	0.597336	unknown protein
At3g16640	258433_at	45577.6	30161.8	0	0.0187409	0.595604	translationally controlled tumor protein-like protein similar to translationally controlled tumor protein GB:AAD10032 from [Hevea brasiliensis];supported by full-length cDNA: Ceres:8290.
At3g61160	251358_at	517.768	342.824	0	0.0371371	0.594838	shaggy-like kinase beta
At1g70070	264748_at	212.564	140.805	3	0.0468768	0.594202	hypothetical protein predicted by genemark.hmm
At3g59050	251505_at	413.421	273.875	0	0.0217514	0.594094	putative protein polyamine oxidase (EC 1.5.3.11) precursor - Zea mays plasmid pCR2.1;supported by full-length cDNA: Ceres:16421.
At3g25130	257815_at	142.48	94.4133	0	0.0074027	0.593693	unknown protein
At2g29730	266643_s_at	414.148	274.495	0	0.0270738	0.593367	putative flavonol 3-O-glucosyltransferase ;supported by full-length cDNA: Ceres:29796.
At2g36680	265207_at	292.507	193.883	1	0.0102903	0.593283	unknown protein
At3g06950	258538_at	335.866	222.629	0	0.00464914	0.593245	putative tRNA pseudouridine synthase similar to tRNA pseudouridine synthase A GB:P07649 [Escherichia coli]
At1g63820	260315_at	219.158	145.271	0	0.02777	0.593227	hypothetical protein similar to C-terminal portions of hypothetical proteins GB:AAB80653, GB:AAB70424 [Arabidopsis thaliana]
At2g10930	263290_at	203.154	134.738	0	0.0499558	0.592417	unknown protein
At4g12890	254786_at	155.679	103.28	0	0.0445816	0.592009	putative protein gamma-interferon-inducible protein IP-30 precursor - human, Pir2:A43708;supported by full-length cDNA: Ceres:35907.
At2g44630	266868_at	118.175	78.4237	2	0.0255635	0.59156	hypothetical protein predicted by genscan
At5g02630	250999_at	164.753	109.348	2	0.0233235	0.591382	putative protein predicted proyeins, Arabidopsis thaliana, Oryza sativa, Caenorhabditis elegans
At5g38560	249526_at	946.964	628.826	0	0.0172126	0.590649	putative protein contains similarity to protein kinase; supported by cDNA: gi_15983496_gb_AF424623.1_AF424623
At2g37330	266004_at	867.525	576.567	0	0.000421299	0.589417	unknown protein predicted by genscan and genefinder
At2g29995	266808_at	5857.49	3894.12	0	0.00444377	0.588985	Expressed protein ; supported by full-length cDNA: Ceres: 124634.
At3g43290	252742_at	128.763	85.7369	4	0.043289	0.586733	putative protein glyceraldehyde-3-phosphate dehydrogenase, Equus caballus, EMBL:AF097179
At3g24190	257253_at	884.634	589.047	0	0.00194105	0.586699	unknown protein ; supported by cDNA: gi_15294249_gb_AF410316.1_AF410316
At3g54820	251858_at	1218.92	813.479	0	0.0126945	0.58343	aquaporin MIP - like protein aquaporin 2, Samanea saman, AF067185; supported by full-length cDNA: Ceres: 11929.
At1g24560	265019_at	470.461	314.015	0	0.00323025	0.583241	putative myosin heavy chain similar to ESTs emb|Z35215 and emb|Z35018
At4g36140	253074_at	732.767	489.49	0	0.00440456	0.582075	putative disease resistance protein TMV resistance protein N, tobacco, PIR2:A54810
At5g35370	246607_at	867.792	579.966	0	0.0382237	0.581382	receptor-like protein kinase - like protein receptor-like protein kinase, Arabidopsis thaliana, EMBL:ATRLPKB
At5g61640	247514_at	553.54	370.515	0	0.0325279	0.579156	peptide methionine sulfoxide reductase - like protein peptide methionine sulfoxide reductase, Arabidopsis thaliana, PIR:T49886; supported by full-length cDNA: Ceres: 95135.
At3g04370	258625_at	177.783	119.001	3	0.0291555	0.579145	hypothetical protein predicted by genemark.hmm
At3g19500	258018_at	357.833	239.55	0	0.00428404	0.578958	hypothetical protein predicted by genscan+;supported by full-length cDNA: Ceres:110428.
At3g03870	259340_at	463.06	310.251	0	0.0476864	0.577764	hypothetical protein predicted using genefinder;supported by full-length cDNA: Ceres:20442.
At2g18370	265334_at	3672.77	2462.73	0	0.0225559	0.57661	putative lipid transfer protein ; supported by full-length cDNA: Ceres: 105626.
At3g05165	259310_s_at	443.865	297.638	0	0.0155324	0.576564	Expressed protein ; supported by cDNA: gi_15081629_gb_AY048207.1_
At1g13950	262615_at	322.69	216.389	2	0.0265543	0.576525	initiation factor 5A-4 identical to initiation factor 5A-4 GB:AAD39281 GI:5080771 from (Arabidopsis thaliana); supported by cDNA: gi_12407784_gb_AF296082.1_AF296082
At3g23260	257920_at	274.441	184.18	0	0.0064858	0.57538	hypothetical protein predicted by genemark.hmm
At2g20740	265426_at	1203.72	807.889	0	0.0232685	0.575277	hypothetical protein predicted by genefinder
At2g30640	267576_at	154.354	103.614	0	0.0410449	0.575026	putative Mutator-like transposase
At5g60540	247641_at	1185.88	796.063	0	0.00937071	0.575008	imidazoleglycerol-phosphate synthase subunit H - like imidazoleglycerol-phosphate synthase subunit H homolog, Archaeoglobus fulgidus, PIR:E69313;supported by full-length cDNA: Ceres:39485.
At1g65810	262927_at	100.261	67.3051	3	0.028705	0.574977	hypothetical protein shares similarity to C-term of SEN1 GB:AAB63976 GI:172574 [Saccharomyces cerevisiae].
At1g07500	261065_at	663.962	446.405	0	0.0118449	0.572747	hypothetical protein predicted by genemark.hmm
At1g67030	255858_at	2276.05	1530.75	0	0.0160381	0.572297	zinc finger protein (ZFP6) identical to zinc finger protein GI:790683 from [Arabidopsis thaliana]; supported by cDNA: gi_15215716_gb_AY050387.1_
At3g50500	252166_at	2215.77	1490.48	0	0.0107304	0.572029	protein kinase SPK-2 ;supported by full-length cDNA: Ceres:3988.
At3g50300	252202_at	783.935	528.121	0	0.0277276	0.569866	anthranilate N-hydroxycinnamoyl/benzoyltransferase - like protein anthranilate N-hydroxycinnamoyl/benzoyltransferase, Dianthus caryophyllus, PIR:T10719
At2g28910	266228_at	12025.2	8103.93	0	0.0382347	0.569361	unknown protein ; supported by full-length cDNA: Ceres: 948.
At5g07900	250554_at	219.948	148.354	1	0.0493602	0.568122	unknown protein ;supported by full-length cDNA: Ceres:22350.
At2g28570	264082_at	851.801	574.629	0	0.017876	0.567885	unknown protein ;supported by full-length cDNA: Ceres:36244.
At4g26060	253992_at	804.087	542.457	0	0.024944	0.567843	putative protein ;supported by full-length cDNA: Ceres:15410.
At1g32810	261238_at	2173.98	1466.96	0	0.00396685	0.56751	hypothetical protein predicted by genemark.hmm
At1g29240	260884_at	126.807	85.6511	2	0.0347298	0.566092	unknown protein similar to unknown protein GB:AAF18609 GI:6598419 from [Arabidopsis thaliana]
At5g43310	249146_at	360.203	243.349	0	0.0374657	0.56578	putative protein contains similarity to COP1-interacting protein 7
At5g23750	249797_at	594.677	402.236	0	0.00750588	0.564065	putative protein contains similarity to remorin;supported by full-length cDNA: Ceres:28686.
psbF	244963_at	1086.16	735.356	0	0.0275177	0.562725	PSII cytochrome b559
At1g08770	264808_at	480.711	325.648	0	0.0216268	0.561859	unknown protein similar to EST gb|H37293;supported by full-length cDNA: Ceres:7188.
At3g63110	251154_at	188.54	127.739	3	0.0306435	0.561672	tRNA isopentenyl transferase -like protein tRNA isopentenyl transferase, Arabidopsis thaliana, EMBL:AF109376; supported by cDNA: gi_14278981_dbj_AB061401.1_AB061401
At5g41790	249271_at	1652.6	1121.06	0	0.00810893	0.559867	myosin heavy chain-like protein
At1g51200	265150_at	14208	9646.49	0	0.0321878	0.558627	unknown protein ; supported by cDNA: gi_15912334_gb_AY056445.1_
At3g19010	256922_at	326.8	221.907	0	0.0188605	0.558452	hypothetical protein contains similarity to flavonol synthase (FLS) GB:Q41452 from [Solanum tuberosum], contains Pfam profile: PF00671 Iron/Ascorbate oxidoreductase family;supported by full-length cDNA: Ceres:41506.
At4g23880	254178_at	1140.46	774.665	0	0.0178513	0.557977	hypothetical protein
At4g28550	253768_at	152.629	103.781	1	0.0310133	0.556484	putative protein
At5g65040	247212_at	2434.28	1656.26	0	0.0148863	0.555572	putative protein similar to unknown protein (gb|AAF17687.1);supported by full-length cDNA: Ceres:250647.
At5g04080	250881_at	3005.49	2045.18	0	0.0355491	0.555374	putative protein
At4g26070	253993_at	678.304	461.808	0	0.00532312	0.554637	mitogen activated protein kinase kinase (nMAPKK) ;supported by full-length cDNA: Ceres:31259.
accD	245016_at	1100.3	749.504	0	0.0404712	0.55389	carboxytransferase beta subunit
At3g55080	251823_at	362.012	246.732	0	0.0291845	0.553094	putative protein
At4g36970	246205_at	298.662	203.691	0	0.0201333	0.55213	hypothetical protein ; supported by cDNA: gi_15028060_gb_AY045887.1_
At1g21410	260875_at	390.542	266.451	0	0.00355373	0.55161	hypothetical protein predicted by genemark.hmm;supported by full-length cDNA: Ceres:19486.
At3g59690	251478_at	1690.46	1153.93	0	0.0235421	0.550867	putative protein SF16 protein, pollen specific - Helianthus annuus, PIR:T13992
At5g47440	248789_at	268.416	183.325	3	0.00908928	0.550072	putative protein strong similarity to unknown protein (pir |G71442)
At2g40935	245097_at	848.289	580.224	0	0.0484759	0.547947	Expressed protein ; supported by full-length cDNA: Ceres: 1297.
At5g42990	249183_at	585.343	400.542	0	0.00970342	0.547329	E2, ubiquitin-conjugating enzyme 18 (UBC18) identical to gi:2801448; supported by cDNA: gi_16648721_gb_AY058137.1_
At3g60300	251403_at	5251.69	3595.83	0	0.0394266	0.546459	putative protein RING finger protein AO7, Mus musculus, EMBL:AF171060
At2g19350	267278_at	1117.36	765.521	0	0.0277316	0.545575	unknown protein ; supported by full-length cDNA: Ceres: 37787.
At3g62290	251257_at	38891	26699.4	0	0.0221691	0.542625	ADP-ribosylation factor-like protein ADP-ribosylation factor 1 - Arabidopsis thaliana, PIR:S28875;supported by full-length cDNA: Ceres:14909.
At4g13600	254719_at	181.335	124.646	0	0.0389816	0.540817	putative protein beta 1,3-glucanase, Triticum aestivum, U30323
At3g11850	258777_at	257.667	177.126	1	0.0122715	0.540737	hypothetical protein predicted by genscan
At5g58350	247819_at	1398.97	961.923	0	0.0451944	0.540376	MAP kinase ; supported by cDNA: gi_14532571_gb_AY039910.1_
At1g73480	245734_at	203.388	140.276	0	0.0129118	0.535965	lysophospholipase homolog, putative similar to lysophospholipase homolog GI:2801536 from [Oryza sativa]; supported by cDNA: gi_15028212_gb_AY045929.1_
At5g57740	247877_at	451.338	311.314	0	0.00929759	0.535839	putative protein contains similarity to ankyrin
At4g15740	245510_at	495.258	341.676	0	0.0460029	0.535551	hypothetical protein
At2g22630	265351_at	223.821	154.436	0	0.0189707	0.53534	putative MADS-box protein AGL17
At2g31270	264114_at	476.681	329.28	0	0.0411484	0.533709	hypothetical protein predicted by genscan
At2g40020	267359_at	135.848	93.8508	1	0.0298278	0.533554	hypothetical protein predicted by genefinder;supported by full-length cDNA: Ceres:32440.
At2g40420	263827_at	350.402	242.371	0	0.00860043	0.531796	unknown protein
At1g10500	263256_at	1107.68	767.796	0	0.00556636	0.528747	unknown protein similar to ESTs gb|H36734 and gb|AA651244
At2g37750	267178_at	5418.23	3756.3	0	0.0399664	0.52851	unknown protein ; supported by full-length cDNA: Ceres: 28529.
At4g12570	254822_at	1061.65	736.863	0	0.0214867	0.526836	polyubiquitin-like protein polyubiquitin 6 - red alga (Gracilaria verrucosa), PIR2:S53719
At2g36320	263901_at	2159.96	1499.79	0	0.0482563	0.526241	unknown protein ;supported by full-length cDNA: Ceres:24255.
At5g05710	250748_at	401.672	278.912	0	0.0467439	0.526209	AtPH1-like protein ;supported by full-length cDNA: Ceres:109246.
At1g17340	261060_at	274.506	190.694	0	0.00127187	0.525582	unknown protein
At2g43040	265243_at	228.323	158.887	0	0.0356305	0.523074	hypothetical protein predicted by genscan
At1g68160	260440_at	545.884	380.21	0	0.0384033	0.521797	hypothetical protein predicted by genscan;supported by full-length cDNA: Ceres:141875.
At2g34070	256725_at	819.56	571.315	0	0.0302143	0.520564	hypothetical protein predicted by genefinder and genscan; supported by full-length cDNA: Ceres: 25519.
At3g50685	252181_at	862.395	601.299	0	0.0231537	0.520266	Expressed protein ; supported by full-length cDNA: Ceres: 26994.
At5g64560	247248_at	336.787	235.322	0	0.0495318	0.5172	putative protein contains similarity to unknown protein (emb|CAB89361.1);supported by full-length cDNA: Ceres:106187.
At1g70360	264336_at	325.02	227.373	0	0.024018	0.515472	hypothetical protein contains similarity to F-box protein Fbx7 GI:6164624 from [Homo sapiens]
At4g24200	254176_at	637.53	446.33	0	0.0452842	0.514384	hypothetical protein hypothetical protein - Arabidopsis thaliana,PIR2:T06677
At2g29420	266296_at	1120.51	784.864	0	0.00571483	0.513637	putative glutathione S-transferase ;supported by full-length cDNA: Ceres:24361.
At1g54130	263159_at	2059.02	1442.69	0	0.036026	0.513201	RSH3 (RelA/SpoT homolog) identical to RSH3 (RelA/SpoT homolog) GI:7141308 from [Arabidopsis thaliana]; supported by cDNA: gi_7141307_gb_AF225704.1_AF225704
At3g03900	259339_at	363.63	255.001	0	0.0361616	0.511964	putative adenylylsulfate kinase similar to GB:S47640 [Arabidopsis thaliana]
At4g18375	254622_at	180.471	127.191	0	0.00466455	0.504762	hypothetical protein contains similarity to RNA-binding KH-domains PF:00013
At3g05830	258744_at	236.724	166.871	0	0.0252987	0.504478	hypothetical protein similar to plant IF-like protein, GB:AAD09217;supported by full-length cDNA: Ceres:110680.
At1g33050	261615_at	1747.42	1232.21	0	0.0471638	0.503979	unknown protein
At2g40060	267360_at	6550.43	4619.54	0	0.0243264	0.503838	unknown protein ;supported by full-length cDNA: Ceres:5046.
At2g21385	263763_at	518.085	365.385	0	0.0154947	0.503773	Expressed protein ; supported by cDNA: gi_15027870_gb_AY045792.1_
At2g26480	245056_at	1140.05	804.801	0	0.000374244	0.502394	putative glucosyltransferase
At5g16730	246476_at	938.245	662.615	0	0.00230571	0.501793	putative protein predicted proteins - Arabidopsis thaliana and Oryza sativa
At1g63670	260293_at	494.735	350.783	0	0.0438654	0.496077	unknown protein predicted by genscan+, single est match
At4g32190	253425_at	277.666	196.959	0	0.0114429	0.495452	putative protein myosin heavy chain-B, neuronal - Gallus gallus,PIR:B43402; supported by cDNA: gi_13430501_gb_AF360163.1_AF360163
At5g24890	246975_at	573.895	407.468	0	0.00366244	0.494101	putative protein hypothetical proteins - Arabidopsis thaliana;supported by full-length cDNA: Ceres:42528.
At1g44910	261333_at	1654.77	1175	0	0.0474463	0.493966	hypothetical protein predicted by genemark.hmm
At1g07600	261438_at	125421	89198.5	0	0.0406734	0.49169	metallothionein-like protein identical to SP:P43392 from (Arabidopsis thaliana)
At3g27220	257153_at	2097.38	1493.64	0	0.00957831	0.489756	unknown protein ; supported by cDNA: gi_15081754_gb_AY048270.1_
At5g55960	248042_at	548.793	390.887	0	0.0318481	0.489512	putative protein similar to unknown protein (pir||T23656); supported by cDNA: gi_16648986_gb_AY059863.1_
At5g63770	247346_at	368.326	263.023	0	0.0497181	0.485792	diacylglycerol kinase
At2g24420	265664_at	1567.82	1119.8	0	0.0197926	0.485521	unknown protein predicted by genscan; supported by cDNA: gi_16930416_gb_AF419562.1_AF419562
At2g07696	265238_s_at	170.17	121.554	0	0.0429166	0.485381	hypothetical protein
At3g21260	258038_at	720.901	515.031	0	0.0279158	0.48514	unknown protein ;supported by full-length cDNA: Ceres:260109.
At1g77000	264957_at	682.118	487.394	0	0.00898111	0.484933	F-box protein family, AtFBL5 contains similarity to F-box protein FBL2 GI:6063090 from [Homo sapiens];supported by full-length cDNA: Ceres:3549.
At1g47480	262444_at	276.214	197.502	1	0.00438339	0.483922	hypothetical protein similar to putative esterase GI:4335745 from [Arabidopsis thaliana]; supported by full-length cDNA: Ceres: 111056.
At1g02170	264178_at	972.828	695.977	0	0.0475849	0.483147	latex-abundant protein, putative similar to latex-abundant protein GI:4235430 from (Hevea brasiliensis)
At3g26750	258283_at	389.64	278.915	0	0.0207782	0.482317	hypothetical protein predicted by genemark.hmm
At3g10420	258925_at	764.119	546.986	0	0.0163353	0.482295	unknown protein similar to hypothetical proteins: GB:P51281 [Chloroplast Porphyra purpurea], GB:BAA16982 [Synechocystis sp], GB:P49540 [Odontella sinensis], GB:AAB82669 [Chloroplast Cyanidium caldarium]; supported by cDNA: gi_15810178_gb_AY056103.1_
At3g05990	258557_at	1312.07	939.482	0	0.0358117	0.481904	hypothetical protein similar to receptor protein kinases: GB:CAB43834, GB:S71277 [Arabidopsis thaliana]
At5g28630	246108_at	6935.24	4965.9	0	0.0286865	0.481891	putative protein retinal glutamic acid-rich protein, bovine, PIR:A40437;supported by full-length cDNA: Ceres:24151.
At4g17410	245420_at	217.746	156.221	4	0.0366757	0.479059	hypothetical protein
At2g39470	266979_at	108.28	77.7062	3	0.0120198	0.478659	unknown protein ;supported by full-length cDNA: Ceres:16403.
At5g19000	249963_at	660.237	474.356	0	0.0494541	0.477014	putative protein SPECKLE-TYPE POZ PROTEIN, Homos sapiens, SWISSNEW:SPOP_HUMAN
At2g43250	266441_at	327.778	235.552	0	0.0116997	0.476676	hypothetical protein predicted by genscan and genefinder
At4g09510	255038_at	435.467	313.269	0	0.0024311	0.475159	neutral invertase like protein Daucus carota mRNA, PID:e1372926;supported by full-length cDNA: Ceres:156092.
At1g74660	260226_at	2474.32	1780.37	0	0.0371161	0.474858	hypothetical protein predicted by genefinder;supported by full-length cDNA: Ceres:14583.
At3g49870	252225_at	425.38	306.162	1	0.0495224	0.474455	ADP-RIBOSYLATION FACTOR -like protein ARF3 ADP-RIBOSYLATION FACTOR, Arabidopsis thaliana, SWISSPROT:ARF3_ARATH
At1g23850	263032_at	489.399	352.424	0	0.0120569	0.473698	unknown protein ;supported by full-length cDNA: Ceres:37069.
At1g80850	257474_at	404.601	291.639	0	0.0327516	0.472313	DNA-3-methyladenine glycosidase, putative similar to DNA-3-methyladenine glycosidase GB:CAB60736 GI:6434028 from [Staphylococcus aureus]
At4g32150	253462_at	2427.3	1750.15	0	0.0327774	0.471877	synaptobrevin-like protein synaptobrevin-like protein, Mus musculus;supported by full-length cDNA: Ceres:41543.
At4g33240	253371_at	510.769	368.465	0	0.00392241	0.471143	putative protein FAB1 protein, Saccharomyces cerevisiae, PIR2:S56274
At5g49560	248614_at	587.872	424.098	0	0.00349027	0.471105	putative protein similar to unknown protein (pir||T08406)
At2g03500	265719_at	381.63	275.337	0	0.0399556	0.470979	unknown protein related to putative two-component response regulator protein ARR1 (GB: 4210449); supported by cDNA: gi_16974543_gb_AY060559.1_
At2g47350	260578_at	768.798	554.766	0	0.0311344	0.470725	unknown protein predicted by genscan
At1g65720	262929_at	6063.22	4376.22	0	0.0109724	0.470399	hypothetical protein ;supported by full-length cDNA: Ceres:30113.
At3g12300	256270_at	388.996	281.075	0	0.0227029	0.4688	unknown protein ; supported by cDNA: gi_15982827_gb_AY057521.1_
At3g18680	257756_at	406.998	294.315	2	0.0271816	0.467658	uridylate kinase, putative similar to UMP-kinase GB:CAB38122 from [Lactococcus lactis]; supported by cDNA: gi_15292788_gb_AY050828.1_
psbK	245050_at	803.542	581.147	0	0.0422294	0.46747	PSII K protein
At5g27860	246750_at	461.397	333.8	0	0.0427782	0.467022	putative protein predicted proteins, Drosophila melanogaster, Caenorhabditis elegans and Arabidopsis thaliana
At3g11745	258726_at	172.272	124.944	0	0.023894	0.463411	Expressed protein ; supported by full-length cDNA: Ceres: 122736.
At1g14780	262887_at	434.781	315.485	0	0.0198588	0.462716	hypothetical protein
At3g17510	258350_at	659.153	478.312	0	0.0210487	0.462662	unknown protein similar to serine/threonine kinase GB:CAA73067 from [Sorghum bicolor]; supported by cDNA: gi_11066951_gb_AF302112.1_AF302112
At5g38900	249481_at	260.939	189.598	0	0.0294962	0.460767	frnE protein - like frnE protein, Deinococcus radiodurans, PIR:E75491;supported by full-length cDNA: Ceres:10982.
At5g50200	248551_at	5402.92	3931.43	0	0.0467362	0.458686	putative protein similar to unknown protein (pir||T05562); supported by full-length cDNA: Ceres: 158397.
At3g14400	258372_at	760.026	553.26	0	0.0229996	0.458091	ubiquitin-specific protease 25 (UBP25) similar to GI:11993490; supported by cDNA: gi_11993489_gb_AF302673.1_AF302673
At1g76560	259976_at	215.109	156.724	1	0.0433598	0.456846	hypothetical protein ;supported by full-length cDNA: Ceres:147838.
At1g74840	262166_at	8779.58	6399.37	0	0.0257116	0.456221	myb-related transcription activator, putative similar to myb-related transcription activator GI:9279717 from [Arabidopsis thaliana];supported by full-length cDNA: Ceres:117643.
At5g14120	250217_at	429.411	313.277	0	0.037001	0.454919	nodulin-like protein
At4g23730	254223_at	400.409	292.359	0	0.014008	0.453733	putative protein Pennisetum ciliare possible apospory-associated mRNA clone pSUB C, PID:g549984;supported by full-length cDNA: Ceres:21949.
At3g03710	259344_at	195.207	142.533	2	0.00950279	0.45371	putative polynucleotide phosphorylase similar to polynucleotide phosphorylase GB:AAC50039 (Pisum sativum), identical to putative polynucleotide phosphorylase GB:AAF00646 (Arabidopsis thaliana)
At3g48710	252319_at	555.205	406.402	0	0.0328049	0.450114	putative protein putative protein - Arabidopsis thaliana, EMBL:AL078465.1;supported by full-length cDNA: Ceres:121300.
At1g21670	262503_at	86.5502	63.3701	3	0.0204621	0.449734	hypothetical protein predicted by genscan; supported by cDNA: gi_14334811_gb_AY035079.1_
At5g19480	246039_at	890.24	651.906	0	0.0370677	0.44953	putative protein serine-arginine-rich splicing regulatory protein SRRP86, Rattus norvegicus, EMBL:AF234765
At5g62630	247444_at	2418.88	1772.05	0	0.0332705	0.448923	putative protein strong similarity to unknown protein (gb|AAD55298.1); supported by cDNA: gi_14423505_gb_AF386990.1_AF386990
At3g29635	256923_at	448.71	328.9	0	0.036677	0.448134	hypothetical protein
At4g37880	253071_at	839.002	615.038	0	0.0257532	0.447998	putative protein various predicted proteins
At3g44840	246333_at	904.817	663.403	0	0.0456923	0.447741	proteinkinase AtPP -like protein AtPP protein, Brassica napus, EMBL:BNA245479
At1g51460	260515_at	115.214	84.5097	3	0.0289027	0.447122	ATP-dependent transmembrane transporter, putative similar to GB:AAF61569 from [Bombyx mori]
At5g58470	247825_at	617.974	453.415	0	0.0404381	0.446713	RNA/ssDNA-binding protein - like RNA/ssDNA-binding protein TAFII68, Homo sapiens, PIR:S71954
At2g34780	267406_at	504.289	370.317	0	0.00463621	0.44549	unknown protein
At4g32160	253468_at	414.284	304.229	0	0.0394823	0.445464	putative protein predicted gene T10G3.5, Caenorhabditis elegans, PATCHX:E308128; supported by cDNA: gi_16604600_gb_AY059745.1_
At5g20640	245990_at	489.355	359.423	0	0.0269085	0.445199	putative protein predicted proteins, Arabidopsis thaliana
At5g37590	249629_at	132.203	97.1666	3	0.028044	0.444222	kinesin -like protein Krm protein, L.japonicus, EMBL:LJGLN1
At3g16910	257880_at	508.889	374.433	0	0.00464011	0.442642	AMP-binding protein, putative contains Pfam profile: PF00501 AMP-binding enzyme; similar to acyl-CoA synthetase GB:CAB54055 [Pseudomonas putida]
At4g22270	254304_at	870.43	640.761	0	0.0206727	0.441943	hypothetical protein ; supported by cDNA: gi_15028306_gb_AY045956.1_
At5g63560	247359_at	1572.98	1157.97	0	0.0364312	0.441904	acyltransferase-like protein ;supported by full-length cDNA: Ceres:157547.
At1g20920	262851_at	479.303	354.035	0	0.0461542	0.437045	putative RNA helicase Contains DEAD-box subfamily ATP-dependent helicases protein motif
At2g34585	266906_at	3812.18	2817.57	0	0.0103923	0.436165	Expressed protein ; supported by full-length cDNA: Ceres: 19349.
At3g14910	257208_at	339.858	251.356	0	0.0208166	0.435198	hypothetical protein predicted by genscan+
At2g39550	266985_at	999.917	739.784	0	0.0137978	0.434703	putative geranylgeranyl transferase type I beta subunit ; supported by cDNA: gi_11878246_gb_AF311225.1_AF311225
At5g52630	248315_at	179.521	132.885	0	0.0420802	0.43397	selenium-binding protein-like
At5g16480	250124_at	583.614	432.1	0	0.00558706	0.43365	putative protein contains similarity to tyrosine phosphatase;supported by full-length cDNA: Ceres:18232.
At2g20300	265308_at	513.429	380.546	0	0.0460199	0.432095	putative protein kinase contains a protein kinase domain profile (PDOC00100)
At4g17130	245435_at	164.075	121.662	0	0.00815045	0.431482	hypothetical protein
At1g55960	260603_at	677.061	502.314	0	0.00401245	0.430697	membrane related protein CP5, putative similar to GB:AAD28760 from [Arabidopsis thaliana]; supported by cDNA: gi_16604620_gb_AY059755.1_
At1g48450	261295_at	1132.32	840.596	0	0.018763	0.429797	unknown protein
At5g49620	248618_at	151.701	112.64	1	0.0382856	0.429519	myb-related transcription factor
At2g42950	265269_at	223.434	166.339	0	0.0148022	0.425723	hypothetical protein predicted by genscan
At3g57390	251623_at	313.351	233.313	0	0.0447687	0.425514	MADS transcription factor-like protein agamous-like protein 15 - Arabidopsis thaliana, PIR:S71200;supported by full-length cDNA: Ceres:37288.
At3g55730	251763_at	235.932	175.864	0	0.0459886	0.423911	MYB transcription factor - like protein R2R3-MYB transcription factor, Arabidopsis thaliana, PIR:T45859; supported by cDNA: gi_15375291_gb_AF262734.2_AF262734
At1g55830	264542_at	596.295	444.861	0	0.0165194	0.422672	hypothetical protein predicted by genemark.hmm
At2g46580	265458_at	315.815	235.64	0	0.0344905	0.422497	unknown protein ;supported by full-length cDNA: Ceres:250015.
At1g52290	259671_at	171.685	128.36	1	0.0391875	0.419572	protein kinase, putative similar to GI:7573596 from [Populus nigra]
At5g56180	247997_at	479.099	358.357	0	0.0293555	0.418927	putative protein contains similarity to actin
At1g22050	255951_at	851.457	637.435	0	0.00757456	0.417655	unknown protein contains similarity to ubiquitin/ribosomal protein GI:1763015 from [Gallus gallus]
At5g35450	249724_at	397.583	297.743	0	0.00492082	0.417187	disease resistance protein
At2g39080	266193_at	169.876	127.293	1	0.0070681	0.416335	unknown protein
At1g60490	264927_at	1120.96	840.002	0	0.0319262	0.416276	phosphatidylinositol 3-kinase, putative similar to phosphatidylinositol 3-kinase GI:736338 from [Glycine max]; supported by cDNA: gi_555699_gb_U10669.1_U10669
At1g14260	261481_at	578.628	433.997	0	0.0147104	0.414951	nucleoside triphosphatase, putative similar to nucleoside triphosphatase GI:563611 from [Pisum sativum];supported by full-length cDNA: Ceres:118756.
At3g43230	252745_at	846.677	635.301	0	0.00535283	0.414373	putative protein Sh3yl1 mRNA, Mus musculus, EMBL:MMD926;supported by full-length cDNA: Ceres:107823.
At2g43560	260542_at	258.854	194.478	0	0.0240684	0.412531	putative FKBP type peptidyl-prolyl cis-trans isomerase
At1g77070	264945_at	166.361	125.004	0	0.0364091	0.412341	MADS-box protein (MADS2), putative similar to MADS-box protein (MADS2) GI:886400 from [Oryza sativa]
At1g65070	261905_at	411.944	309.614	0	0.0327462	0.411978	hypothetical protein contains similarity to DNA mismatch repair protein MutS GI:1652725 from [Synechocystis sp.]
At1g61820	264280_at	589.851	443.577	0	0.00308932	0.411167	beta-glucosidase, putative similar to beta-glucosidase GI:1155254 from [Prunus avium]
At3g50430	252157_at	680.257	511.727	0	0.00184379	0.410707	hypothetical protein
At5g53710	248218_at	155.399	116.997	3	0.0211943	0.409513	unknown protein ;supported by full-length cDNA: Ceres:534.
At2g37710	267165_at	858.288	646.2	0	0.00836666	0.409482	putative receptor-like protein kinase same as GB:X95909 (polymorphism exists at a GA repeat. We found 6 copies in our sequence whereas only 5 copies exist in GB:X95909)
At5g35330	246611_at	1071.78	807.559	0	0.0150943	0.408365	putative protein predicted proteins, Arabidopsis thaliana;supported by full-length cDNA: Ceres:40501.
At5g03520	250954_at	2114.33	1593.72	0	0.00921715	0.4078	putative protein ;supported by full-length cDNA: Ceres:3115.
At4g17800	245382_at	2146.05	1617.7	0	0.0386658	0.407741	hypothetical protein
At4g11880	254896_at	1786.23	1346.99	0	0.0292852	0.407181	MADS-box protein AGL14
At1g55280	259651_at	186.468	140.717	0	0.0211785	0.406138	unknown protein
At1g77280	264479_at	1516.95	1146.24	0	0.0210215	0.404265	hypothetical protein similar to receptor-like protein kinase GI:7529754 from [Arabidopsis thaliana]
At4g35750	253163_at	2392.74	1810.91	0	0.0344606	0.401949	putative protein E1B 19K/Bcl-2-interacting protein Nip2, Homo sapiens, PIR2:I38864;supported by full-length cDNA: Ceres:17117.
At3g11800	258728_at	2722.7	2061.1	0	0.0138067	0.40162	unknown protein ; supported by cDNA: gi_15028124_gb_AY046012.1_
At1g15400	262592_at	3113.2	2357.68	0	0.00771153	0.401033	unknown protein ESTs gb|H37295 and gb|R64895 come from this gene;supported by full-length cDNA: Ceres:13543.
At3g12200	256291_at	1461.34	1106.92	0	0.00607592	0.400734	protein kinase, putative contains Pfam profile: PF00069 Eukaryotic protein kinase domain
At5g39030	249486_at	195.058	147.784	0	0.0245157	0.400408	receptor protein kinase - like protein receptor serine/threonine kinase PR5K, Arabidopsis thaliana, EMBL:AT48698
At5g20610	245988_at	985.539	747.588	0	0.00345969	0.398669	putative protein predicted protein, Plasmodium falciparum
At3g27820	257227_at	1064.5	809.187	0	0.0186371	0.395633	monodehydroascorbate reductase similar to cytosolic monodehydroascorbate reductase GB:BAA77214 [Oryza sativa]; supported by cDNA: gi_14532711_gb_AY039980.1_
At3g15580	257293_at	4651.74	3541.56	0	0.00396867	0.393386	unknown protein similar to symbiosis-related proteins;supported by full-length cDNA: Ceres:2186.
At2g46900	266734_at	1308.45	996.949	0	0.0291186	0.392271	hypothetical protein predicted by genefinder and genscan; supported by cDNA: gi_14532607_gb_AY039928.1_
At5g47390	248795_at	871.651	664.618	0	0.0342585	0.391224	Myb-related transcription activator-like ;supported by full-length cDNA: Ceres:102806.
At5g13180	245987_at	1800.47	1374.51	0	0.0457478	0.389458	NAM-like protein hypothetical protein SENU5, senescence up-regulated - Lycopersicon esculentum, EMBL:Z75524; supported by cDNA: gi_14326559_gb_AF385734.1_AF385734
At1g65080	261906_at	192.266	146.805	0	0.0356985	0.389202	hypothetical protein predicted by genscan+
At4g04770	255305_at	1059.41	810.406	0	0.0188053	0.386545	putative ABC transporter similar to Guillardia theta ABC transporter, GenBank accession number AF041468; supported by cDNA: gi_15529142_gb_AY052195.1_
At2g46020	266605_at	1814.56	1392.77	0	0.0436002	0.381663	putative SNF2 subfamily transcriptional activator
At4g11150	254903_at	12899.1	9901.05	0	0.0470971	0.381616	H+-transporting ATPase chain E, vacuolar
At1g68300	260444_at	1618.21	1243.11	0	0.00667937	0.380446	unknown protein ;supported by full-length cDNA: Ceres:27109.
At1g20560	259545_at	534.381	410.705	0	0.0401398	0.379765	hypothetical protein ; supported by cDNA: gi_13937176_gb_AF372942.1_AF372942
At1g33060	261616_at	1216.03	934.757	0	0.015902	0.37952	NAC domain containing protein, putative similar to NAC1 GB:AAF68626 GI:7716952 from [Medicago truncatula]
At4g25030	254103_at	1261	969.514	0	0.045348	0.379236	putative protein ;supported by full-length cDNA: Ceres:16463.
At3g23540	258099_at	586.04	450.871	0	0.0299725	0.378286	unknown protein similar to hypothetical protein GB:CAB10208 from [Arabidopsis thaliana]
At4g21790	254376_at	2119.91	1631.11	0	0.0452555	0.378148	putative protein ; supported by cDNA: gi_15028268_gb_AY046049.1_
At2g02810	267483_at	328.096	253	0	0.0471572	0.37498	unknown protein ;supported by full-length cDNA: Ceres:35441.
At3g13040	257855_at	2304.74	1778.73	0	0.00162712	0.37375	hypothetical protein predicted by genefinder;supported by full-length cDNA: Ceres:116381.
At5g49610	248586_at	309.551	238.938	0	0.0244006	0.373542	putative protein similar to unknown protein (gb|AAF30317.1);supported by full-length cDNA: Ceres:101665.
At2g44760	266874_at	211.089	163.029	1	0.0362949	0.372726	unknown protein
At5g38380	249508_at	332.868	257.18	0	0.0288094	0.372174	unknown protein
At3g57230	251672_at	1095.34	846.415	0	0.0111523	0.371946	MADS-box transcription factor-like protein MADS-box transcription factor DEFH125 - Antirrhinum majus, PIR:T17029
At5g52960	248285_at	292.418	226.172	0	0.0449752	0.370613	putative protein similar to unknown protein (pir |S77140); supported by full-length cDNA: Ceres: 14354.
At2g30930	267209_at	3725	2883.89	0	0.0471372	0.369222	unknown protein ;supported by full-length cDNA: Ceres:125631.
At1g70650	260177_at	284.664	220.83	0	0.0406871	0.366324	hypothetical protein predicted by genscan+;supported by full-length cDNA: Ceres:38640.
At1g53030	261317_at	646.94	502.388	0	0.0244414	0.364831	cytochrome C oxidase assembly protein, putative similar to GB:5851903 from [Rattus norvegicus];supported by full-length cDNA: Ceres:11496.
At4g35300	253188_at	629.711	489.62	0	0.034134	0.363025	putative sugar transporter protein sugar transporter, Arabidopsis thaliana, db_xref=PID:g1495273
At4g22220	254357_at	2925.58	2276.15	0	0.0101495	0.362126	nifU-like protein nifU protein homolog YPL135w, Saccharomyces cerevisiae, PIR2:S69049;supported by full-length cDNA: Ceres:8156.
At4g10330	255021_at	613.239	477.298	0	0.024428	0.361561	hypothetical protein
At3g54840	251817_at	990.943	772.007	0	0.0161827	0.360189	small GTP-binding protein - like (fragment) small GTP-binding protein, Mesembryanthemum crystallinum, AJ006225; supported by cDNA: gi_13161380_dbj_AB007766.2_AB007766
At1g59910	262901_at	1767.95	1379.01	0	0.0239751	0.358444	hypothetical protein predicted by genemark.hmm
At4g30550	253639_at	431.841	337.195	0	0.0246559	0.356918	putative protein component of aniline dioxygenase (GMP synthase like protein) - Acinetobacter sp.,PID:d1013698;supported by full-length cDNA: Ceres:29388.
At1g48950	260764_at	561.57	438.981	1	0.0489569	0.355306	unknown protein
At5g14970	246547_at	1069.18	836.495	0	0.0194758	0.354077	seed maturation -like protein seed maturation protein PM23, Glycine max., EMBL:AF116752;supported by full-length cDNA: Ceres:106301.
At1g18620	255774_at	239.907	187.925	0	0.0189685	0.352318	unknown protein
At5g05100	250819_at	4887.83	3834.57	0	0.0196564	0.350129	putative protein strong similarity to unknown protein (gb|AAF19572.1); supported by cDNA: gi_16649096_gb_AY059918.1_
At4g31240	253519_at	502.35	394.214	0	0.0444981	0.349714	predicted protein red-1 gene, M.musculus, PATCHX:E209012;supported by full-length cDNA: Ceres:34120.
At5g63490	247389_at	640.436	502.609	0	0.0292763	0.349617	putative protein strong similarity to unknown protein (emb|CAB86899.1)
At1g74750	262219_at	230.901	181.296	0	0.0173924	0.34893	hypothetical protein predicted by genemark.hmm
At3g61490	251317_at	252.757	198.562	0	0.0223395	0.348159	putative protein polygalacturonase - Zea mays, EMBL:ZMPGAL3
At4g16520	245391_at	3980.19	3130.84	0	0.016775	0.346286	symbiosis-related like protein ;supported by full-length cDNA: Ceres:17851.
At3g60640	251393_at	1128.01	887.501	0	0.0410473	0.345954	putative protein symbiosis-related protein, Laccaria bicolor, EMBL:U93506;supported by full-length cDNA: Ceres:4756.
At3g48185	252352_at	1347.09	1061.02	0	0.036419	0.344392	Expressed protein ; supported by full-length cDNA: Ceres: 3817.
At1g18890	261378_at	348.123	274.261	0	0.00054188	0.344045	calcium-dependent protein kinase, putative similar to calcium-dependent protein kinase GI:604880 from [Arabidopsis thaliana]; supported by cDNA: gi_1235716_dbj_D21805.1_ATHCDPKA
At3g45190	252613_at	565.962	446.081	0	0.00578584	0.3434	putative protein hypothetical protein At2g28360 - Arabidopsis thaliana, EMBL:AAD20690
At5g61660	247541_at	561.09	442.326	2	0.0379305	0.34312	structural protein - like glycine-rich cell wall structural protein 1 precursor, Oryza sativa, PIR:KNRZG1;supported by full-length cDNA: Ceres:9324.
At4g24990	254106_at	2219.96	1751.8	0	0.034315	0.341692	geranylgeranylated protein ATGP4 ; supported by cDNA: gi_4097566_gb_U64921.1_ATU64921
At1g23120	264887_at	803.378	634.373	0	0.000741766	0.340749	unknown protein similar to ripening-induced protein, gp|AJ001449|2465015 and major latex protein, gp|X91961|1107495; Location of EST gb|T88564
At4g16920	245454_at	373.15	295	0	0.0430261	0.339042	disease resistance RPP5 like protein
At1g69980	264699_at	980.198	776.912	0	0.024909	0.335322	unknown protein ;supported by full-length cDNA: Ceres:11678.
At5g55990	248001_at	952.75	755.459	0	0.0348159	0.334745	calcineurin B-like protein 2 (gb|AAC26009.1) ;supported by full-length cDNA: Ceres:37280.
At2g30530	267468_at	870.698	690.659	0	0.0394577	0.334198	unknown protein ; supported by cDNA: gi_15450620_gb_AY052678.1_
At1g60560	264965_at	655.987	521.133	0	0.0234032	0.332015	hypothetical protein predicted by genemark.hmm
At2g37570	267180_at	787.235	626.362	0	0.0485034	0.329798	unknown protein ; supported by cDNA: gi_15451173_gb_AY054667.1_
At5g50410	248500_at	345.025	274.826	0	0.0115066	0.328182	unknown protein
At5g20580	246087_at	458.677	365.357	0	0.0448166	0.328172	putative protein predicted protein, Arabidopsis thaliana
At3g60040	251451_s_at	162.324	129.39	0	0.0494628	0.327154	putative protein several hypothetical proteins - Arabidopsis thaliana
At1g26670	261276_at	3973.87	3177.34	0	0.0192127	0.322723	v-SNARE protein AtVTI1b, putative similar to GB:AAF24062 from [Arabidopsis thaliana]; supported by cDNA: gi_6690275_gb_AF114751.1_AF114751
At1g76320	261781_at	634.556	507.596	0	0.0223723	0.322067	far-red impaired response protein, putative similar to far-red impaired response protein GI:5764395 from [Arabidopsis thaliana]
At3g27180	256752_at	142.965	114.451	1	0.0142994	0.320932	hypothetical protein predicted by genemark.hmm
At1g67940	260002_at	945.866	757.536	0	0.0393569	0.320323	putative ABC transporter similar to ABC transporters: GB:BAA77876 [Escherichia coli], GB:P07655 [Escherichia coli]; contains Pfam profile: PF00005 ABC transporter;supported by full-length cDNA: Ceres:25530.
At5g04850	246953_at	718.495	576.806	0	0.00666526	0.316892	unknown protein ;supported by full-length cDNA: Ceres:8440.
At1g71970	260167_at	835.02	670.792	0	0.0106938	0.315946	hypothetical protein predicted by genscan+
At2g36290	263900_at	646.651	520.368	0	0.0307084	0.313456	unknown protein ;supported by full-length cDNA: Ceres:5167.
At2g34730	267314_at	795.964	640.566	0	0.0495145	0.313354	putative myosin heavy chain
At4g19010	254600_at	145.97	117.567	2	0.030325	0.312193	4-coumarate-CoA ligase - like 4-coumarate-CoA ligase, Arabidopsis thaliana, PIR2:S57784
At1g79590	261403_at	942.608	760.541	0	0.0391281	0.309633	unknown protein ;supported by full-length cDNA: Ceres:23407.
At4g23400	254239_at	1766.5	1425.88	0	0.0226406	0.30904	water channel - like protein plasma membrane intrinsic protein 1c, Arabidopsis thaliana, PIR2:S44083;supported by full-length cDNA: Ceres:3982.
At3g04080	258567_at	341.897	276.601	1	0.0415924	0.305755	apyrase (Atapy1) identical to apyrase (Atapy1) GB:AF093604 [Arabidopsis thaliana]; supported by cDNA: gi_6002630_gb_AF093604.1_AF093604
At5g47800	248772_at	359.581	291.015	0	0.00448508	0.305224	photoreceptor-interacting protein-like
At2g26170	267380_at	1283.5	1039.84	0	0.0202385	0.303716	putative thromboxane-A synthase ; supported by cDNA: gi_15810029_gb_AY054283.1_
At1g15740	259500_at	1950.51	1580.75	0	0.001515	0.303239	unknown protein ; supported by cDNA: gi_14423507_gb_AF386991.1_AF386991
At3g63420	251121_at	836.47	678.363	0	0.0224798	0.302257	putative protein ; supported by cDNA: gi_12034687_gb_AF283673.1_AF283673
At2g02850	267472_at	2749.31	2230.84	0	0.00938627	0.301484	putative basic blue protein (plantacyanin) ; supported by full-length cDNA: Ceres: 10750.
At5g60750	247583_at	754.116	612.563	0	0.0483667	0.299929	putative protein predicted protein, Synechocystis sp.;supported by full-length cDNA: Ceres:25855.
At5g61500	247542_at	743.144	603.879	0	0.00997557	0.299382	autophagocytosis protein - like autophagocytosis protein AUT1, Saccharomyces cerevisiae, PIR:S45130;supported by full-length cDNA: Ceres:8184.
At4g17110	245433_at	2008.58	1633.78	0	0.0480191	0.297959	hypothetical protein
At5g14940	246566_at	925.681	753.092	0	0.0344272	0.297689	oligopeptide transporter -like protein oligopeptide transporter (LeOPT1), Lycopersicon esculentum, EMBL:AF016713
At5g42300	249217_at	7062.32	5752.38	0	0.00611571	0.295981	ubiquitin-like protein ; supported by cDNA: gi_13899064_gb_AF370527.1_AF370527
At2g22310	263428_at	712.566	580.473	0	0.00656313	0.295793	ubiquitin-specific protease 4 (UBP4) identical to GI:2347100 ;supported by full-length cDNA: Ceres:38055.
At3g05010	259099_at	689.403	561.623	0	0.0152006	0.295744	unknown protein similar to GB:AAB61079 (contains weak similarity to the SAPB protein (TR:E236624)) [Arabidopsis thaliana]; supported by cDNA: gi_15028250_gb_AY046040.1_
At3g53940	251915_at	261.98	213.752	2	0.0495767	0.29352	putative protein peroxisomal Ca-dependent solute carrier - Oryctolagus cuniculus, EMBL:AF004161
At4g39420	252892_at	100.451	82.0021	4	0.0115954	0.292763	hypothetical protein
At1g29050	260840_at	4018.31	3283.03	0	0.0413708	0.291562	hypothetical protein similar to hypothetical protein GB:AAB67625 GI:2342727 from [Arabidopsis thaliana]; supported by full-length cDNA: Ceres: 30068.
At2g32210	265670_s_at	1392.94	1138.51	0	0.00158604	0.290979	unknown protein ;supported by full-length cDNA: Ceres:31665.
At1g63840	260327_at	3992.62	3266.21	0	0.0485657	0.289719	putative RING zinc finger protein Pfam HMM hit: zinc finger, C3HC4 type (RING finger); supported by cDNA: gi_16648709_gb_AY058131.1_
At4g34000	253263_at	982.569	805.272	0	0.0295512	0.287082	abscisic acid responsive elements-binding factor(ABF3) identical to abscisic acid responsive elements-binding factor (ABF3) GI:6739280 from [Arabidopsis thaliana]; supported by cDNA: gi_15451049_gb_AY054605.1_
At4g11860	254843_at	997.907	819.344	0	0.0224225	0.284436	putative protein TAK1 binding protein - Homo sapiens,PID:g1401126;supported by full-length cDNA: Ceres:15906.
At1g21080	261458_at	1211.23	997.802	0	0.0411523	0.279642	unknown protein contains DNA-J domain; supported by cDNA: gi_15028270_gb_AY046050.1_
At1g03457	264822_at	195.649	161.575	2	0.00817967	0.276063	putative ribonucleoprotein
At5g52230	248342_at	266.524	220.186	0	0.0339343	0.275544	unknown protein
At2g35020	267432_at	444.241	367.242	0	0.0375804	0.274611	putative UDP-N-acetylglucosamine pyrophosphorylase ;supported by full-length cDNA: Ceres:5509.
At1g61860	264284_at	146.893	121.451	0	0.0400977	0.274388	protein kinase, putative similar to protein kinase GI:9294282 from [Arabidopsis thaliana]
At5g44380	249045_at	607.654	502.514	0	0.0117731	0.274085	berberine bridge enzyme-like protein
At2g04690	263647_at	328.826	272.075	0	0.0404699	0.27332	unknown protein
At3g02070	258855_at	686.649	568.938	0	0.0149962	0.271301	unknown protein
At5g62640	247445_at	1196.89	993.546	0	0.0493437	0.268629	putative protein similar to unknown protein (pir||T34293); supported by cDNA: gi_13605674_gb_AF361818.1_AF361818
At2g38310	267034_at	1925.9	1598.73	0	0.048038	0.268607	unknown protein ;supported by full-length cDNA: Ceres:32244.
At4g22260	254335_at	367.612	305.195	0	0.0104858	0.268451	putative protein alternative oxidase, Mangifera indica, PIR2:S45035; supported by cDNA: gi_15010795_gb_AY045699.1_
At5g08100	250547_at	2601.4	2161.75	0	0.0180016	0.267089	asparaginase ; supported by cDNA: gi_14517439_gb_AY039555.1_
At5g12050	250327_at	182.975	152.328	0	0.0488073	0.264471	putative serine rich protein predicted proteins, Arabidopsis thaliana;supported by full-length cDNA: Ceres:36958.
At4g30310	253612_at	968.295	807.005	0	0.0364778	0.262869	putative protein D-ribulokinase - Klebsiella pneumoniae,Pir2:S78598
At2g27050	266302_at	816.607	683.091	0	0.0301488	0.257565	ethylene-insensitive3-like1 (EIL1) identical to GB:AF004213; related to ethylene-insensitive3 (ethylene signaling pathway)
At3g63390	251117_at	539.473	451.563	0	0.0297274	0.256625	putative protein predicted protein, Caenorhabditis elegans;supported by full-length cDNA: Ceres:20404.
At1g51590	260520_at	512.632	430.259	0	0.00593272	0.252719	mannosyl-oligosaccharide alpha-1,2-mannosidase, putative similar to mannosyl-oligosaccharide alpha-1,2-mannosidase (Mus musculus) GI:474280
At1g56610	245678_at	614.933	517.015	0	0.0472556	0.250224	unknown protein
At1g34750	262408_at	469.391	394.651	0	0.0316034	0.250215	protein phosphatase type 2C, putative similar to GB:AAD17805 from (Lotus japonicus) (Proc. Natl. Acad. Sci. U.S.A. 96 (4), 1738-1743 (1999))
At4g27960	253826_s_at	37558.1	31615.7	0	0.0269251	0.248486	E2, ubiquitin-conjugating enzyme 9 (UBC9) identical to gi:297883, SP:P35132; supported by cDNA: gi_13358210_gb_AF325019.2_AF325019
At2g18360	265341_at	858.006	722.475	0	0.0264097	0.248041	hypothetical protein predicted by genscan; supported by cDNA: gi_13605610_gb_AF361631.1_AF361631
At4g25970	254035_at	1417.32	1199.47	0	0.0483633	0.240767	putative phosphatidylserine decarboxylase phosphatidylserine decarboxylase (EC 4.1.1.65) 2 - yeast, Pir2:S64484
At5g61810	247498_at	185.891	157.326	0	0.0298224	0.240699	peroxisomal Ca-dependent solute carrier - like protein peroxisomal Ca-dependent solute carrier, Oryctolagus cuniculus, EMBL:AF004161; supported by cDNA: gi_15810360_gb_AY056219.1_
At1g06530	262621_at	2454.05	2080.8	0	0.00784818	0.238024	hypothetical protein
At4g11530	254901_at	684.932	581.566	0	0.0068179	0.236018	serine/threonine kinase-like protein (fragment) receptor-like protein kinase RLK3 - Arabidopsis thaliana,PID:e136321
At1g11910	264344_at	9756.52	8290.42	0	0.0082194	0.234922	putative aspartic proteinase similar to GB:AAC49730;supported by full-length cDNA: Ceres:8972.
At4g40040	252849_at	23040.9	19595	0	0.042198	0.233715	Histon H3 ;supported by full-length cDNA: Ceres:2670.
At5g59150	247722_at	918.777	781.434	0	0.00431525	0.233591	GTP-binding protein rab11 - like GTP-binding protein rab11, Arabidopsis thaliana, PIR:T12965; supported by cDNA: gi_13877728_gb_AF370127.1_AF370127
At4g23850	254192_at	5341.03	4548.12	0	0.0382584	0.231848	acyl-CoA synthetase - like protein acyl-CoA synthetase, Brassica napus, X94624; supported by cDNA: gi_15146195_gb_AY049239.1_
At2g36060	263949_at	2819.34	2404.45	0	0.0254537	0.229651	E2, ubiquitin-conjugating enzyme, putative ;supported by full-length cDNA: Ceres:29951.
At1g15950	261792_at	2556.64	2181.37	0	0.000476623	0.229016	cinnamoyl CoA reductase, puitative similar to cinnamoyl CoA reductase GI:2058310 from [Eucalyptus gunnii]; supported by full-length cDNA: Ceres: 34141.
At4g10925	254953_at	971.154	829.943	0	0.0185644	0.226688	Expressed protein ; supported by full-length cDNA: Ceres: 11425.
At1g70900	262313_at	465.751	399.498	0	0.0385841	0.221373	unknown protein ;supported by full-length cDNA: Ceres:8932.
At5g13610	250250_at	214.066	183.659	0	0.0156168	0.221027	putative protein similar to unknown protein (gb|AAF67764.1);supported by full-length cDNA: Ceres:26016.
At3g14430	257279_at	2389.36	2057.53	0	0.0154504	0.215711	unknown protein ;supported by full-length cDNA: Ceres:30464.
At4g32870	253401_at	1223.84	1055.43	0	0.0204778	0.213581	putative protein hypothetical protein F17H15.20 Arabidopsis thaliana chromosome II BAC F17H15, PID:g3643606
At1g79970	262055_at	427.581	369.594	0	0.0454801	0.210259	unknown protein ; supported by full-length cDNA: Ceres: 111237.
At5g52200	248351_at	901.213	779.257	0	0.0213886	0.209769	unknown protein ; supported by cDNA: gi_15215637_gb_AY050347.1_
At3g24050	256916_at	3353.39	2909.69	0	0.0107946	0.204757	GATA transcription factor 1 (AtGATA-1) identical to GATA transcription factor 1 (AtGATA-1) GB:Y13648 [Arabidopsis thaliana];supported by full-length cDNA: Ceres:36927.
At4g22150	254348_at	1599.94	1391.31	0	0.0362857	0.201576	putative protein p47 - Homo sapiens,PID:g5531827
At5g54690	248121_at	212.722	185.375	0	0.048694	0.198521	putative protein contains similarity to unknown protein (gb|AAF26170.1)
At2g18110	265816_s_at	13923.9	12149.5	0	0.0120541	0.19666	putative elongation factor beta-1 ;supported by full-length cDNA: Ceres:35337.
At4g12110	254860_at	423.744	369.843	0	0.0493057	0.196279	putative C-4 sterol methyl oxidase C-4 methyl sterol oxidase - Candida albicans, PID:g2970627;supported by full-length cDNA: Ceres:35110.
At3g48500	252362_at	273.461	239.141	0	0.017397	0.193475	hypothetical protein
At4g08310	255128_at	1238.68	1083.53	0	0.0493691	0.193063	putative protein glutamic acid-rich protein precursor - Plasmodium falciparum, PIR2:A54514
At1g53400	260589_at	1464.61	1281.86	0	0.0420412	0.192276	hypothetical protein predicted by genemark.hmm; supported by cDNA: gi_13877802_gb_AF370164.1_AF370164
At2g02180	266116_at	635.289	556.802	0	0.035073	0.190251	unknown protein ;supported by full-length cDNA: Ceres:12568.
At3g26710	257831_at	201.719	177.117	0	0.0426923	0.18764	unknown protein ;supported by full-length cDNA: Ceres:32010.
At1g12360	259512_at	1934.54	1699.1	0	0.013384	0.187222	hypothetical protein ; supported by cDNA: gi_12659317_gb_AF331066.1_AF331066
At1g49480	262400_at	1539	1353.86	0	0.0430197	0.184908	unknown protein ; supported by cDNA: gi_14596160_gb_AY042868.1_
At5g54760	248126_at	11545.5	10172.3	0	0.0138784	0.182693	protein translation factor Sui1 homolog (sp P41568)
At4g39910	252832_at	1859.19	1643.77	0	0.0473192	0.17767	ubiquitin-specific protease 3 (UBP3) identical to GI:2347098; supported by cDNA: gi_2347097_gb_U76845.1_ATU76845
At5g59300	247712_at	469.747	416.205	0	0.0181046	0.174589	E2, ubiquitin-conjugating enzyme 7 (UBC7) identical to gi:992703, SP:P42747
At1g09815	264674_at	1717.49	1523.75	0	0.0316138	0.172672	Expressed protein ; supported by full-length cDNA: Ceres: 6642.
At2g32700	267558_at	1962.03	1756.06	0	0.00671948	0.160007	unknown protein ; supported by cDNA: gi_13605814_gb_AF367306.1_AF367306
At5g44180	249086_at	1392.02	1248.46	0	0.0446255	0.157021	putative protein strong similarity to unknown protein (gb|AAF16763.1)
At1g72510	260453_s_at	3076.42	2801.66	0	0.0323766	0.13497	unknown protein
At1g50170	262417_at	907.846	841.547	0	0.0474006	0.109404	hypothetical protein similar to hypothetical protein GB:AAD50047 GI:5734782 from [Arabidopsis thaliana];supported by full-length cDNA: Ceres:96741.
At5g24970	246973_at	378.195	353.396	0	0.03693	0.0978454	putative protein UBIQUINONE BIOSYNTHESIS PROTEIN AARF - Providencia stuartii, EMBL:AF002165
At1g12340	257513_s_at	1141.14	1089.75	0	0.013475	0.0664829	hypothetical protein
At3g57650	251596_at	4268.22	4589.84	0	0.0293265	-0.104811	1-acylcerol-3-phosphate acyltransferase - like protein 1-acylcerol-3-phosphate acyltransferase, Brassica napus, Z49860;supported by full-length cDNA: Ceres:108727.
At3g54010	251932_at	2656.44	2886.27	0	0.000232877	-0.119711	pasticcino 1 ; supported by cDNA: gi_15810452_gb_AY056265.1_
At1g11750	262823_at	506.559	551.324	0	0.0498777	-0.12217	ATP-dependent Clp protease proteolytic subunit (ClpP6) identical to ATP-dependent Clp protease proteolytic subunit GI:2827888 from [Arabidopsis thaliana];supported by full-length cDNA: Ceres:33299.
At1g66140	256528_at	1082.91	1198.43	0	0.0445654	-0.146235	C2H2-type zinc finger protein, putative contains Pfam profile: PF00096: Zinc finger, C2H2 type; supported by cDNA: gi_790678_gb_L39647.1_ATHZFPD
At2g17130	263583_at	755.108	838.521	0	0.0115295	-0.151163	putative NAD+ dependent isocitrate dehydrogenase subunit 2, IDH2 genomic copy of ICDH2 cDNA U81994, ESTs R29962, R29955 catalyzes the oxidative decarboxylation of isocitrate to labile oxalosuccinate; U81994 encodes Ser at position 6 and Arg at position 18; supported by cDNA: gi_1766047_gb_U81994.1_ATU81994
At1g04190	264322_at	1531.2	1711.99	0	0.00627057	-0.161018	unknown protein Contains similarity to tetratricopeptide repeat protein gb|U46571 from home sapiens. EST gb|Z47802 and gb|Z48402 come from this gene
At3g51580	252112_at	567.652	636.567	0	0.0295849	-0.165305	putative protein merozoite surface antigen 2, Plasmodium falciparum, PIR:A45637
At2g07050	266495_at	740.708	832.182	0	0.0205075	-0.167995	cycloartenol synthase identical to SP:P38605; supported by cDNA: gi_452445_gb_U02555.1_U02555
At2g02960	266791_at	1248.6	1404	0	0.02293	-0.169236	unknown protein
At3g46220	252513_at	809.964	915.709	0	0.0487437	-0.177032	putative protein KIAA0776 protein, Homo sapiens, EMBL:AB018319; supported by cDNA: gi_14334491_gb_AY034937.1_
At2g27260	265626_at	734.105	831.047	0	0.0069593	-0.178942	unknown protein ;supported by full-length cDNA: Ceres:123225.
At4g18800	254641_at	526.179	599.086	0	0.0202937	-0.18721	ras-like GTP-binding protein strong homology to GTP-binding protein ric2, Oryza sativa, S38741
At3g06720	258531_at	667.71	761.242	0	0.00910746	-0.189135	importin alpha identical to GB:AAC27644 from [Arabidopsis thaliana] (Plant Cell (1996) 8(8), 1337-1352);supported by full-length cDNA: Ceres:9351.
At5g63670	247355_at	1133.55	1294.97	0	0.0293293	-0.192068	unknown protein ; supported by full-length cDNA: Ceres: 11054.
At4g35920	253109_at	997.939	1149.11	0	0.00547027	-0.203498	putative protein predicted protein A_TM017A05.4 Arabidopsis thalianaBAC TM017A05, PID:g2435512
AFFX-r2-At-Actin-3	AFFX-r2-At-Actin-3_s_at	20090.5	23183.1	0	0.048525	-0.206561	Arabidopsis thaliana /REF=U37281 /DEF=actin-2 mRNA, complete cds /LEN=1637 (-5, -M, -3 represent transcript regions 5 prime, Middle, and 3 prime respectively)
At2g19080	267442_at	748.671	866.452	0	0.0308152	-0.210789	unknown protein ;supported by full-length cDNA: Ceres:37338.
At5g64030	247316_at	847.736	982.727	0	0.0491885	-0.213175	ankyrin-like protein
At3g49560	252270_at	455.059	531.37	0	0.0329161	-0.223663	putative protein ;supported by full-length cDNA: Ceres:15698.
At4g37830	253072_at	8966.95	10504.1	0	0.0139358	-0.228269	putative protein ;supported by full-length cDNA: Ceres:8286.
At3g04790	259098_at	690.235	811.182	0	0.0125508	-0.232938	putative ribose 5-phosphate isomerase identical to putative ribose 5-phosphate isomerase GB:AAD57010 (Arabidopsis thaliana); similar to ribose 5-phosphate isomerases: GB:BAA10413 (Synechocystis sp), GB:CAB49687 (Pyrococcus abyssi), GB:S22097 (Escherichia coli)
At5g03030	250934_at	949.462	1117.2	0	0.0498	-0.234704	DNAJ protein - like DNAJ domain-containing protein, Homo sapiens, EMBL:AF126743; supported by full-length cDNA: Ceres: 19432.
At4g27010	253942_at	714.613	842.123	0	0.0372727	-0.23687	putative protein
At5g19090	249969_at	720.502	849.735	0	0.0448714	-0.238012	putative protein glycine-rich protein GRP22, rape, PIR:S31415
At3g33520	259242_at	1020.41	1203.49	0	0.0418044	-0.238082	putative actin similar to actin 1 GB:P02578 [Acanthamoeba castellanii];supported by full-length cDNA: Ceres:103956.
At1g62800	262646_at	492.457	580.838	0	0.0442883	-0.238138	aspartate aminotransferase nearly identical to aspartate aminotransferase, cytoplasmic isozyme 2 SP:P46646 [Arabidopsis thaliana (Mouse-ear cress)]; supported by cDNA: gi_693693_gb_U15035.1_ATU15035
At1g19730	261145_at	190.799	225.082	0	0.0363759	-0.238399	thioredoxin identical to GB:CAA84610 from [Arabidopsis thaliana] (Proc. Natl. Acad. Sci. U.S.A. 92 (12), 5620-5624 (1995));supported by full-length cDNA: Ceres:9219.
At5g57490	247923_at	1185.97	1399.23	0	0.0243213	-0.238565	porin-like protein ;supported by full-length cDNA: Ceres:23726.
At4g29870	253644_at	485.566	575.415	0	0.0399668	-0.244936	putative protein predicted protein, Arabidopsis thaliana, PIR2:T01282;supported by full-length cDNA: Ceres:32381.
At3g20570	257093_at	324.196	384.484	0	0.0348486	-0.246057	hypothetical protein ;supported by full-length cDNA: Ceres:9965.
At5g12250	250317_at	1372.02	1628.33	0	0.0434314	-0.247091	tubulin beta-6 chain (sp|P29514) ; supported by cDNA: gi_13430695_gb_AF360260.1_AF360260
At5g36230	246621_at	3331.4	3956.36	0	0.0380604	-0.248046	putative protein strong similarity to unknown protein (gb|AAD26879.1); supported by cDNA: gi_16323076_gb_AY057642.1_
At1g03530	264818_at	795.268	945.506	0	0.00930713	-0.249646	hypothetical protein similar to hypothetical protein GB:O14360
At2g32920	267605_at	447.479	532.109	0	0.0163829	-0.249902	putative protein disulfide isomerase ; supported by cDNA: gi_15810003_gb_AY054270.1_
At1g07360	261082_at	1144.96	1361.53	0	0.030791	-0.249928	unknown protein ; supported by cDNA: gi_15450877_gb_AY054519.1_
At2g44350	267368_at	1656.73	1971.05	0	0.0328422	-0.250625	citrate synthase similar to GB:X17528, 10 possible frameshifts in that submission.;supported by full-length cDNA: Ceres:16528.
At5g05820	250743_at	369.229	439.516	0	0.0251846	-0.2514	phosphate/phosphoenolpyruvate translocator protein-like
At2g09990	263821_s_at	36109.5	42992.4	0	0.0359305	-0.251704	40S ribosomal protein S16 Same as GB:Q42340;supported by full-length cDNA: Ceres:29241.
At2g43770	260606_at	793.57	945.982	0	0.0388952	-0.253455	putative splicing factor
At3g61990	251304_at	1656.52	1974.68	0	0.0407133	-0.253459	putative protein several O-methyltransferases - different species;supported by full-length cDNA: Ceres:40117.
At3g18860	256657_at	1093.37	1305.37	0	0.0261361	-0.255678	unknown protein contains similarity to phospholipase a-2-activating protein SP:P27612 from [Mus musculus]; supported by cDNA: gi_15294239_gb_AF410311.1_AF410311
At1g11930	264349_at	569.03	680.02	0	0.0415065	-0.257074	putative Proline synthetase associated protein Similar to hypothetical protein F09E5.8 gb|U37429 from C. elegans. ESTs gb|T42019 and gb|N97000 come from this gene; supported by cDNA: gi_16226281_gb_AF428291.1_AF428291
At3g16370	259375_at	340.524	408.692	0	0.0169744	-0.263256	putative APG protein similar to anter-specific proline-rich protein APG precursor SP:P40602 (Arabidopsis thaliana); contains Pfam profile: PF00657 Lipase Acylhydrolase with GDSL-like motif
At1g23860	263035_at	667.949	801.749	0	0.0416879	-0.263412	splicing factor, putative similar to RSZp21 protein GB:CAA05351 GI:2582643 from [Arabidopsis thaliana] (Plant Mol. Biol. 39 (4), 761-773 (1999)); supported by cDNA: gi_3435095_gb_AF033587.1_AF033587
At5g27540	246775_at	896.744	1076.5	0	0.00667859	-0.263582	putative protein GTP-binding proteins at the N-terminus
At1g30890	265130_at	563.649	676.675	0	0.039997	-0.263665	unknown protein similar to ESTs gb|T76678 and gb|AI165001;supported by full-length cDNA: Ceres:251549.
At3g56580	251708_at	363.827	437.039	0	0.045156	-0.26451	Expressed protein ; supported by cDNA: gi_15028360_gb_AY045983.1_
At3g19170	257033_at	431.12	518.47	0	0.0216682	-0.26617	metalloprotease, putative similar to metalloprotease 1 GB:AAC67244 from [Homo sapiens]
At3g05810	258747_at	724.428	871.631	0	0.00687743	-0.266874	unknown protein ; supported by full-length cDNA: Ceres: 28024.
At3g61670	251332_at	537.973	647.423	0	0.0333706	-0.267174	putative protein putative protein At2g46380 - Arabidopsis thaliana, EMBL:AC006526
At4g30810	253600_at	1171.26	1414.19	0	0.0407969	-0.271909	SERINE CARBOXYPEPTIDASE II - like protein serine-type carboxypeptidase, Hordeum vulgare, PIR2:S44191; supported by cDNA: gi_15293048_gb_AY050958.1_
At4g35000	253223_at	854.426	1033.79	0	0.0156173	-0.274923	L-ascorbate peroxidase ;supported by full-length cDNA: Ceres:21896.
At1g79690	261354_at	1260.05	1524.96	0	0.0172827	-0.275298	unknown protein ; supported by cDNA: gi_15912328_gb_AY056442.1_
At2g28190	266165_at	1852.86	2242.66	0	0.0344365	-0.275457	putative copper/zinc superoxide dismutase identical to GP:3273753:AF061519;supported by full-length cDNA: Ceres:39796.
At4g31590	253533_at	326.585	395.731	0	0.049911	-0.277059	putative protein cellulose synthase, Agrobacterium tumefaciens, PIR2:I39714
At4g34040	253265_at	354.909	430.217	0	0.0153987	-0.277618	putative protein RING-finger protein, Lotus japonicus, PIR2:S49446
At1g20540	259564_at	516.927	626.884	0	0.0354311	-0.278237	hypothetical protein
At3g18280	257066_at	5168.96	6269.39	0	0.0175003	-0.278452	lipid transfer protein, putative similar to GB:AAB47967 from [Hordeum vulgare], contains Pfam profile: PF00279 Plant lipid transfer protein family; supported by cDNA: gi_14532557_gb_AY039903.1_
At2g38450	267033_at	734.735	894.476	0	0.00823983	-0.283818	unknown protein ;supported by full-length cDNA: Ceres:14329.
At5g58060	247852_at	1462.14	1780.74	0	0.0473857	-0.284398	ATGP1 ; supported by cDNA: gi_13358229_gb_AF325040.2_AF325040
At4g18930	254594_at	3403.16	4148.12	0	0.0182343	-0.285585	putative protein
At2g29080	266777_at	1261.21	1541.08	0	0.00814995	-0.289133	putative AAA-type ATPase
At5g62710	247441_at	542.679	663.317	0	0.00783615	-0.289601	receptor - like protein kinase - like protein serine threonine kinase RLK1, Sorghum bicolor, EMBL:SBRLK1
At5g67470	246995_at	525.366	642.267	0	0.0195063	-0.289848	formin-like protein
At5g58870	247766_at	546.894	668.646	0	0.0236696	-0.289983	FtsH protease, putative contains similarity to cell division protein FtsH homolog 3 SP:P73437 (EC 3.4.24.-) [strain PCC6803] {Synechocystis sp.}
At4g37640	253063_at	849.86	1039.6	0	0.0299892	-0.290736	plasma membrane-type calcium ATPase (ACA2) ; supported by cDNA: gi_3335059_gb_AF025842.1_AF025842
At5g24710	246960_at	660.691	808.541	0	0.0215437	-0.291344	unknown protein
At1g67550	260189_at	226.093	276.74	0	0.0347804	-0.291615	putative urease similar to urease GB:225714 [Canavalia ensiformis]
At5g38470	249512_at	2055.81	2517.19	0	0.0403108	-0.292108	DNA repair protein RAD23 homolog ;supported by full-length cDNA: Ceres:36697.
At1g51380	265147_at	246.368	301.665	0	0.0229171	-0.292134	hypothetical protein
At1g07990	260679_at	790.272	967.86	0	0.0277499	-0.29245	unknown protein
At4g37110	246269_at	188.052	230.742	2	0.0168511	-0.295149	putative protein
At2g43630	260586_at	1051.8	1290.99	0	0.0142235	-0.295612	unknown protein predicted by genefinder
At1g74690	262210_at	1027.93	1262.36	0	0.00601453	-0.296383	hypothetical protein predicted by genscan+
At1g24100	264873_at	685.772	842.333	0	0.0368128	-0.296661	putative indole-3-acetate beta-glucosyltransferase similar to GB:AAB64022; supported by cDNA: gi_14423541_gb_AF387008.1_AF387008
At3g06050	258469_at	638.392	784.286	0	0.0301213	-0.296936	unknown protein contains Pfam profile: PF00578 AhpC/TSA (alkyl hydroperoxide reductase and thiol-specific antioxidant) family;supported by full-length cDNA: Ceres:14986.
At5g08590	250527_at	548.821	674.307	0	0.0470703	-0.29707	serine/threonine-protein kinase
At2g30710	267577_at	732.103	901.287	0	0.0154082	-0.29994	unknown protein ; supported by cDNA: gi_13877620_gb_AF370511.1_AF370511
At3g12030	256637_at	479.116	590.958	0	0.0185631	-0.302681	unknown protein similar to membrane protein GB:BAA86974 GI:6467175 from [Homo sapiens]; supported by full-length cDNA: Ceres: 17143.
At3g62580	251222_at	652.133	805.047	0	0.0229946	-0.303907	putative membrane protein clone:2-72. - Mus musculus, EMBL:AB030201; supported by cDNA: gi_15724186_gb_AF411796.1_AF411796
At1g76090	261727_at	745.896	922.371	0	0.0447504	-0.306374	S-adenosyl-methionine-sterol-C-methyltransferase, putative almost identical to S-adenosyl-methionine-sterol-C-methyltransferase GI:2246456 from [Arabidopsis thaliana]; supported by cDNA: gi_2246455_gb_U71400.1_ATU71400
At1g22800	264198_at	262.083	324.19	0	0.00448903	-0.306814	unknown protein ESTs gb|Z34075, gb|Z34835 and gb|AA404888 come from this gene
At3g09300	259029_at	1180.55	1463.24	0	0.026311	-0.309707	putative oxysterol-binding protein similar to oxysterol-binding protein GB:BAA33012 [Mus musculus]
At5g01400	251115_at	509.682	632.285	0	0.0173626	-0.310978	putative protein symplekin - Homo sapiens, EMBL:HSSYMPLEK
At1g61150	264935_at	426.278	529.518	0	0.0106161	-0.312885	hypothetical protein predicted by genemark.hmm
At1g17510	260682_at	695.841	864.376	0	0.0428382	-0.312903	hypothetical protein predicted by genemark.hmm;supported by full-length cDNA: Ceres:40884.
At1g80600	260286_at	712.819	887.442	0	0.00414049	-0.316116	putative acetylornithine transaminase similar to ACETYLORNITHINE AMINOTRANSFERASE PRECURSOR (ACOAT) GB:O04866 from (Alnus glutinosa); supported by full-length cDNA: Ceres: 19586.
At1g47200	260507_at	568.439	707.865	0	0.00645695	-0.31647	unknown protein contains similarity to MFP1 attachment factor 1 GI:7546725 from (Lycopersicon esculentum);supported by full-length cDNA: Ceres:17075.
At4g17270	245279_at	545.753	680.06	0	0.00572778	-0.317413	putative protein ; supported by cDNA: gi_14190518_gb_AF380659.1_AF380659
At3g52360	256674_at	1618.77	2020.29	0	0.0405241	-0.31967	unknown protein ;supported by full-length cDNA: Ceres:31357.
At1g70940	262263_at	647.963	808.886	0	0.0393257	-0.320025	auxin transport protein REH1, putative similar to auxin transport protein REH1 GI:3377509 from [Oryza sativa]; supported by cDNA: gi_5817300_gb_AF087818.1_AF087818
At3g03320	259053_at	227.043	283.513	0	0.0214384	-0.320449	unknown protein similar to hypothetical protein GB:BAA29429 [Pyrococcus horikoshii];supported by full-length cDNA: Ceres:100279.
At3g02200	259123_at	2205.36	2756.08	0	0.00638865	-0.321606	unknown protein
At1g80790	261891_at	778.847	973.392	0	0.0418194	-0.321682	transcriptional regulator, putative similar to transcriptional regulator GI:4836767 [Zea mays]
At4g31120	253558_at	2317.47	2897.11	0	0.0356983	-0.322059	kinase binding protein - like Skb1 protein homolog, Homo sapiens, PIR2:T03842
At1g33780	261982_at	463.658	579.981	0	0.0162589	-0.322945	hypothetical protein predicted by genemark.hmm
At5g13110	245977_at	943.685	1181.55	0	0.0361418	-0.3243	glucose-6-phosphate 1-dehydrogenase
At1g73490	245729_at	1764.59	2211.5	0	0.047861	-0.325693	unknown protein
At1g62020	264309_at	2433.75	3052.33	0	0.00425537	-0.326732	coatomer alpha subunit, putative similar to coatomer alpha subunit GI:4567286 from [Arabidopsis thaliana]
At1g26640	261258_at	622.692	781.11	0	0.0350662	-0.327006	unknown protein
At4g04950	255279_at	506.04	634.794	0	0.0359553	-0.327036	putative thioredoxin ; supported by cDNA: gi_16648848_gb_AY058202.1_
At1g43910	259507_at	478.208	600.606	0	0.00329999	-0.328781	unknown protein
At4g31880	253497_at	901.466	1132.54	0	0.0492709	-0.329217	putative protein microtubule-associated protein 1B (MAP1B), Homo sapiens, L06237
At1g11840	264372_at	2046.49	2571.97	0	0.00944307	-0.329726	lactoylglutathione lyase-like protein Similar to protein gb|Z74962 from Brassica oleracea which is similar to bacterial YRN1 and HEAHIO proteins. ESTs gb|T21954, gb|T04283, gb|Z37609, gb|N37366, gb|R90704, gb|F15500 and gb|F14353 come from this gene;supported by full-length cDNA: Ceres:39107.
At4g17010	245303_at	251.733	316.527	0	0.0108419	-0.330437	hypothetical protein ; supported by full-length cDNA: Ceres: 91870.
At3g11964	256661_at	1405.58	1767.45	0	0.0396579	-0.3305	hypothetical protein similar to putative pre-rRNA processing protein GB:AAF23213 GI:6671953 from [Arabidopsis thaliana]
At4g29130	253705_at	618.389	777.936	0	0.0357696	-0.331135	hexokinase ; supported by cDNA: gi_8567421_gb_U18754.2_ATU18754
At2g04030	263483_at	1062.15	1338.24	0	0.0357417	-0.333346	putative heat shock protein ; supported by cDNA: gi_15450722_gb_AY053403.1_
At3g04070	258809_at	118.39	149.204	0	0.0398064	-0.33374	NAM-like protein (no apical meristem) similar to NAM GB:CAA63101 [Petunia x hybrida]
At4g13100	254803_at	419.924	530.359	0	0.0338892	-0.33684	putative protein several hypothetical proteins - Arabidopsis thaliana
At3g02350	256327_at	799.999	1010.44	0	0.041428	-0.336917	unknown protein ;supported by full-length cDNA: Ceres:110819.
At2g41600	245104_at	312.452	395.523	0	0.00191762	-0.340126	hypothetical protein predicted by genefinder
At4g20150	254462_at	3827.9	4845.87	0	0.0266373	-0.340201	putative protein ;supported by full-length cDNA: Ceres:29133.
At5g58270	247806_at	867.5	1099.25	0	0.01255	-0.341583	ABC transporter-like protein ; supported by cDNA: gi_9964120_gb_AF287699.1_AF287699
At2g35410	266642_at	91.8331	116.454	4	0.0326551	-0.342679	putative chloroplast RNA binding protein precursor ; supported by cDNA: gi_14596022_gb_AY042799.1_
At2g24640	263798_at	176.008	223.257	3	0.0359355	-0.343062	putative ubiquitin carboxyl terminal hydrolase ; supported by cDNA: gi_13430805_gb_AF360315.1_AF360315
At5g03570	250952_at	792.555	1005.33	0	0.0275644	-0.343089	putative protein
At4g31920	253500_at	575.751	730.954	0	0.0447172	-0.344335	predicted protein RegA gene, Dictyostelium discoideum, PATCHX:G1405368
At2g05840	266036_s_at	1154.33	1466.03	0	0.0150157	-0.344858	20S proteasome subunit (PAA2) identical to GB:AF043519; supported by cDNA: gi_15450622_gb_AY052679.1_
At1g79570	262934_s_at	271.31	344.798	0	0.000342184	-0.345806	hypothetical protein contains similarity to protein kinase (PK6) GI:170046 from [Glycine max]
At1g16490	262715_at	151.09	192.159	0	0.0490259	-0.346892	putative myb-related transcription factor similar to gb|Y11352 myb factor from Oryza sativa;supported by full-length cDNA: Ceres:152630.
At2g22400	264048_at	1701.92	2165.56	0	0.00255323	-0.347573	unknown protein
At1g34630	262407_at	481.308	612.513	0	0.0490365	-0.347781	hypothetical protein predicted by genemark.hmm
At3g08680	258684_at	1223.83	1558.35	0	0.0152487	-0.34861	putative protein kinase contains Pfam profile: PF00069 Eukaryotic protein kinase domain, PF00560 leucine Rich Repeat (5 copies); supported by cDNA: gi_15982756_gb_AY057485.1_
At5g44320	249040_at	2289.36	2916.35	0	0.0193407	-0.349218	eukaryotic translation initiation factor 3 subunit 7
At2g33150	245168_at	910.353	1160.85	0	0.0477853	-0.350688	3-ketoacyl-CoA thiolase ;supported by full-length cDNA: Ceres:36488.
At2g23290	245084_at	228.955	291.974	0	0.00131802	-0.350777	putative MYB family transcription factor ;supported by full-length cDNA: Ceres:40307.
At5g19440	246042_at	1846.86	2355.31	0	0.00930754	-0.350844	cinnamyl-alcohol dehydrogenase - like protein cinnamyl-alcohol dehydrogenase, apple tree, PIR:T16995;supported by full-length cDNA: Ceres:6748.
At1g77840	262193_at	908.07	1159.27	0	0.0110185	-0.352345	eukaryotic initiation factor 5 (eIF-5), putative similar to eukaryotic initiation factor 5 (eIF-5) GI:1008880 from [Phaseolus vulgaris]
At1g25490	255731_at	2017.36	2576.8	0	0.0266339	-0.353112	phosphoprotein phosphatase 2A, regulatory subunit A identical to phosphoprotein phosphatase 2A, regulatory subunit A GI:1262171 from [Arabidopsis thaliana]; supported by cDNA: gi_1254995_gb_U27299.1_ATU27299
At1g79975	262058_at	532.484	680.892	0	0.00367373	-0.354688	Expressed protein ; supported by full-length cDNA: Ceres: 7260.
At2g03120	266709_at	1696.29	2171.36	0	0.0060758	-0.356214	unknown protein ;supported by full-length cDNA: Ceres:37655.
At5g26360	246830_at	2998.34	3839.73	0	0.0334421	-0.356842	chaperonin gamma chain - like protein chaperonin containing TCP-1 complex gamma chain, African clawed frog, PIR:S54210; supported by cDNA: gi_14532703_gb_AY039976.1_
At5g60680	247585_at	658.062	844.019	0	0.00534079	-0.359053	putative protein predicted proteins, Arabidopsis thaliana;supported by full-length cDNA: Ceres:16638.
At1g07670	261433_s_at	1140.19	1463.74	0	0.0171117	-0.360383	endoplasmic reticulum-type calcium-transporting ATPase 4 identical to GB:AAD29957 from [Arabidopsis thaliana] (Plant Physiol. 120 (1999) In press)
At5g29771	246673_at	1045.36	1342.16	0	0.0122384	-0.360559	ribosomal protein S1 ;supported by full-length cDNA: Ceres:4565.
At4g08390	255142_at	1118.03	1435.93	0	0.045113	-0.361024	stromal ascorbate peroxidase ; supported by cDNA: gi_15810560_gb_AY056319.1_
At3g14350	258357_at	955.087	1228.61	0	0.0264611	-0.363323	putative leucine-rich repeat transmembrane protein kinase similar to leucine-rich repeat transmembrane protein kinase 1 GB:AAC27894 from [Zea mays]
At3g08550	258666_at	786.417	1012.08	0	0.0195525	-0.363956	hypothetical protein
At5g54390	248155_at	519.724	668.921	0	0.0430931	-0.364091	putative protein 3 (2'), 5'-bisphosphate nucleotidase protein-like; also similar to yeast halotolerance protein HAL2;supported by full-length cDNA: Ceres:253770.
At5g45920	248919_at	238.966	307.768	0	0.0306255	-0.36504	putative protein contains similarity to isoamyl acetate-hydrolyzing esterase
At3g46740	252492_at	894.216	1154.54	0	0.0456405	-0.368625	chloroplast import-associated channel protein homolog chloroplast import-associated channel IAP75 - Pisum sativum,PIR2:S55344
At3g52090	252041_at	1555.27	2008.44	0	0.010998	-0.368914	DNA-directed RNA polymerase II 13.6K chain ; supported by cDNA: gi_881500_gb_U28048.1_ATU28048
At1g79730	261347_at	579.511	748.931	0	0.00357287	-0.369996	unknown protein
At4g17330	245415_at	2333.5	3015.81	0	0.0182746	-0.370048	G2484-1 protein
At5g58030	247842_at	707.771	915.385	0	0.0319853	-0.371096	SPP30 - like protein SPP30, Solanum chacoense, EMBL:AF136010;supported by full-length cDNA: Ceres:269675.
At1g71440	259895_at	279.8	362.607	1	0.0293568	-0.374014	unknown protein ;supported by full-length cDNA: Ceres:19761.
At2g20000	265585_at	268.055	347.426	0	0.00121835	-0.374178	CDC27/NUC2-like protein TPR-repeat protein
At3g13670	256783_at	994.186	1289.82	0	0.032301	-0.375582	casein kinase, putative similar to casein kinase 1 GB:NP_001883 from [Homo sapiens]
At3g15095	257236_at	1030.62	1338.22	0	0.033084	-0.376812	hypothetical protein
At3g57940	251611_at	300.085	390.058	0	0.0159415	-0.378315	putative protein several hypothetical proteins
At5g10730	246017_at	526.39	684.608	0	0.0488445	-0.379146	putative protein predicted proteins from various species;supported by full-length cDNA: Ceres:10217.
At5g44070	249078_at	1331.62	1732.03	0	0.00806035	-0.379284	phytochelatin synthase (gb|AAD41794.1) ; supported by cDNA: gi_14532653_gb_AY039951.1_
At1g75330	261122_at	1181.51	1542.61	0	0.0283207	-0.384738	ornithine carbamoyltransferase precursor identical to SP:O50039 from [Arabidopsis thaliana]; supported by cDNA: gi_2764517_emb_AJ000476.1_ATORNCARB
At2g44610	266885_at	1029.41	1344.3	0	0.047025	-0.385036	putative small GTP-binding protein contains an ATP/GTP-binding site motif A (P-loop); contains an ADP-ribosylation factors family signature for proteins involved in protein trafficking;supported by full-length cDNA: Ceres:39499.
At1g26690	261269_at	343.12	448.575	1	0.0178691	-0.386637	unknown protein ; supported by full-length cDNA: Ceres: 117183.
At4g12030	254862_at	674.417	881.861	0	0.0226461	-0.38691	putative transport protein Na(+) dependent transporter (Sbf family) - Aquifex aeolicus, PIR2:E70482; supported by cDNA: gi_15215838_gb_AY050449.1_
At5g56650	247984_s_at	237.171	310.228	0	0.00777643	-0.387402	IAA-amino acid hydrolase homolog 1 precursor (sp|P54969) ; supported by cDNA: gi_902788_gb_U23795.1_ATU23795
At2g05210	263100_at	154.478	202.127	0	0.0219033	-0.387861	hypothetical protein predicted by genscan
At3g27270	257147_at	180.138	235.765	1	0.0229311	-0.388251	unknown protein
At4g37590	253062_at	652.517	855.354	0	0.00835294	-0.390506	putative protein predicted protein, Arabidopsis thaliana; supported by cDNA: gi_15451175_gb_AY054668.1_
At3g56110	251732_at	646.898	848.053	0	0.0221461	-0.390616	putative protein prenylated Rab acceptor 1 - Homo sapiens, EMBL:AJ133534;supported by full-length cDNA: Ceres:11163.
At5g17770	250055_at	3491.85	4579.02	0	0.0416068	-0.391045	NADH-cytochrome b5 reductase ;supported by full-length cDNA: Ceres:17432.
At1g06790	260822_at	269.595	353.587	0	0.0241019	-0.391272	RNA polymerase, putative similar to DNA directed RNA polymerase III subunit GB:CAA21883 GI:3850072 from [Schizosaccharomyces pombe]
At1g50660	261853_at	562.175	738.223	0	0.0430726	-0.393036	unknown protein
At5g58190	247808_at	378.332	496.851	0	0.0443231	-0.393158	contains similarity to unknown protein (gb|AAF35955.1)
At3g10920	256439_at	1511.41	1985.5	0	0.01592	-0.393612	putative [Mn] superoxide dismutase similar to manganese superoxide dismutase GB:AAC24832 [Arabidopsis thaliana];supported by full-length cDNA: Ceres:14503.
At3g48990	252293_at	961.07	1263.85	0	0.0420076	-0.395108	4-coumarate-CoA ligase -like protein 4-coumarate-CoA ligase enzyme, Pinus taeda, gb:AAA92669;supported by full-length cDNA: Ceres:41541.
At3g16150	258338_at	236.509	311.06	1	0.0238223	-0.395298	putative L-asparaginase similar to L-ASPARAGINASE GB:P30364from [Lupinus angustifolius];supported by full-length cDNA: Ceres:21689.
At4g31480	253528_s_at	874.14	1149.97	0	0.00977398	-0.395657	putative protein bcop gene product - Drosophila melanogaster,PID:g472343
At4g39280	252941_at	1235.95	1627.27	0	0.0295379	-0.396831	phenylalanyl-trna synthetase - like protein phenylalanyl-trna synthetase beta chain, cytosolic,Saccharomyces cerevisiae, PIR1:YFBYAC
At3g27230	257150_at	453.217	596.909	0	0.0446174	-0.397307	unknown protein ;supported by full-length cDNA: Ceres:256351.
At3g17430	257238_at	427.99	563.887	0	0.0105897	-0.397827	unknown protein ; supported by cDNA: gi_16648966_gb_AY059853.1_
At3g49180	252252_at	627.351	827.02	0	0.0193311	-0.39865	putative protein GTP-binding protein beta chain homolog, Nicotiana tabacum, PIR:T16970;supported by full-length cDNA: Ceres:33776.
At5g13480	245848_at	468.783	618.683	0	0.0456368	-0.400281	putative protein predicted proteins - different species
At2g41410	266371_at	2090.02	2759.79	0	0.0277309	-0.401045	calmodulin-like protein identical to GB:X68054;supported by full-length cDNA: Ceres:11537.
At2g01140	265735_at	2799.89	3697.52	0	0.00311554	-0.401185	putative aldolase ;supported by full-length cDNA: Ceres:22418.
At1g78610	263127_at	269.1	355.786	0	0.0280924	-0.40287	hypothetical protein predicted by genemark.hmm
At3g19740	257046_at	1212.33	1602.88	0	0.00547843	-0.402879	ATPase, putative similar to spastin protein GB:CAB60141 from [Homo sapiens] (Hum. Mol. Genet. (2000) 9, 637-644)
At5g12190	250314_at	578.209	765.635	0	0.0128633	-0.405067	putative protein contains similarity to RNA-binding protein;supported by full-length cDNA: Ceres:92795.
At2g32330	266389_s_at	246.035	325.935	0	0.0114675	-0.405722	unknown protein
At2g44525	267370_at	586.526	777.729	0	0.0331386	-0.407073	unknown protein ;supported by full-length cDNA: Ceres:8402.
At3g19820	257938_at	3360.61	4456.36	0	0.0129043	-0.407142	cell elongation protein, Dwarf1 identical to GB:S71189 from [Arabidopsis thaliana]; supported by cDNA: gi_516042_gb_U12400.1_ATU12400
At1g47740	261740_at	1501.51	1992.16	0	0.0124624	-0.407918	hypothetical protein similar to unknown protein GB:AAD23672 GI:4567258 from [Arabidopsis thaliana];supported by full-length cDNA: Ceres:40816.
At2g45160	266131_at	494.013	655.545	0	0.00497179	-0.408148	putative SCARECROW gene regulator
At3g59670	251476_at	399.246	530.233	0	0.018792	-0.409348	putative protein hypothetical protein F6G17.90 - Arabidopsis thaliana, PIR:T04738
At2g14835	267114_at	654.314	869.725	0	0.00244563	-0.410576	Expressed protein ; supported by full-length cDNA: Ceres: 40603.
At2g15790	265483_at	482.187	641.03	0	0.038524	-0.410798	hypothetical protein ; supported by cDNA: gi_13442982_gb_AY026065.1_
At1g63780	260323_at	733.441	975.176	0	0.0200561	-0.410981	putative U3 small nucleolar ribonucleoprotein protein identical to putative U3 small nucleolar ribonucleoprotein protein GB:AAF07373 (Arabidopsis thaliana); similar to (IMP4) U3 small nucleolar ribonucleoprotein protein GB:6324254 (Saccharomyces cerevisiae);supported by full-length cDNA: Ceres:418.
At1g36160	263192_at	709.17	943.016	0	0.00751147	-0.41115	hypothetical protein putative acetyl-CoA carboxylase (partial) dbj|BAA07012; similar to ESTs gb|AW144916.1, gb|AI993440.1, gb|T14234, gb|H76027, gb|N96095
At4g28450	253777_at	446.392	593.991	0	0.0319468	-0.412129	SOF1 protein-like protein SOF1 (involved in rRNA processing) protein-yeast; supported by cDNA: gi_13937178_gb_AF372943.1_AF372943
At1g04340	263651_at	1179.52	1569.74	0	0.0126226	-0.412321	unknown protein Similar to Nicotiana lesion-inducing ORF (gb|U66269)
At4g31300	253521_at	2144.35	2855.94	0	0.0485034	-0.413425	multicatalytic endopeptidase complex, proteasome precursor, beta subunit ;supported by full-length cDNA: Ceres:229.
At5g56000	248043_s_at	11546.6	15378.6	0	0.0198001	-0.41346	heat shock protein (emb|CAA72514.1)
At3g61240	251362_at	827.573	1103.15	0	0.0261411	-0.414673	DEAD box RNA helicase RH12
At1g80020	262052_at	553.698	738.31	0	0.00151551	-0.415129	hypothetical protein identical to hypothetical protein GB:AAD55482 (Arabidopsis thaliana)
At4g25390	254063_at	268.19	357.651	3	0.011397	-0.415296	receptor kinase-like protein receptor-like protein kinase, RLK3 - Arabidopsis thaliana,PID:e1363211
At5g50850	248474_at	2748.22	3669.09	0	0.0219418	-0.416925	pyruvate dehydrogenase E1 component beta subunit, mitochondrial precursor (PDHE1-B) (sp|Q38799) ; supported by cDNA: gi_565064_gb_U09137.1_ATU09137
At5g48760	248655_at	1619.2	2165.75	0	0.01889	-0.41959	60S ribosomal protein L13a ;supported by full-length cDNA: Ceres:4275.
At4g27230	253920_at	1627.64	2178.76	0	0.03843	-0.420727	histone H2A- like protein histone H2A.4, Triticum aestivum, PIR2:S53521; supported by full-length cDNA: Ceres: 927.
At2g45010	266137_at	303.815	406.985	0	0.000838702	-0.421781	unknown protein ;supported by full-length cDNA: Ceres:34688.
At5g10840	250422_at	1203.05	1612.62	0	0.029062	-0.422703	putative protein KIAA0255 gene, Homo sapiens, EMBL:HSD444
At5g10540	250441_at	895.77	1201.27	0	0.0256651	-0.423357	oligopeptidase A - like protein oligopeptidase A prlC, Neisseria meningitidis, EMBL:NMA1Z2491; supported by cDNA: gi_15293088_gb_AY050978.1_
At2g38040	266099_at	860.382	1156.8	0	0.0216581	-0.427088	putative alpha-carboxyltransferase ; supported by cDNA: gi_6851090_gb_AF056969.1_AF056969
At1g75640	262971_at	281.947	379.161	0	0.0226177	-0.427386	receptor-like protein kinase, putative receptor-like protein kinase GB:AAB36558 GI:1684913 from [Ipomoea nil]
At1g22510	261938_at	240.763	323.871	3	0.0309929	-0.427809	hypothetical protein predicted by genscan+;supported by full-length cDNA: Ceres:1981.
At5g20890	246191_at	5402.44	7268.32	0	0.0334163	-0.428011	T-complex protein 1, beta subunit T-COMPLEX PROTEIN 1, BETA SUBUNIT, Homo sapiens, EMBL:AF026293;supported by full-length cDNA: Ceres:12972.
At5g13450	250236_at	2555.07	3438.17	0	0.0482941	-0.428278	delta subunit of mitochondrial F1-ATPase ; supported by cDNA: gi_14190494_gb_AF380647.1_AF380647
At1g28420	261494_at	262.753	353.57	0	0.0496274	-0.428289	homeobox transcription factor Hox7, putative similar to homeobox transcription factor Hox7 GI:19486 from [Lycopersicon peruvianum]
At2g18990	266942_at	191.424	257.665	0	0.0299648	-0.428726	putative ATP binding protein
At5g20720	246003_at	4077.68	5492.51	0	0.0163552	-0.429717	chloroplast Cpn21 protein ; supported by cDNA: gi_14334611_gb_AY034979.1_
At3g19680	257076_at	1457.5	1964.28	0	0.00772012	-0.430502	unknown protein
At2g26140	266842_at	454.251	612.926	0	0.0476825	-0.432224	FtsH protease, putative contains similarity to YME1 GI:295582, a member of the ftsH-SEC18-PAS1-CDC48 family of putative ATPase-encoding genes from [Saccharomyces cerevisiae]
At1g53850	262258_at	1494.93	2018.24	0	0.0229336	-0.433022	20S proteasome subunit PAE1 identical to 20S proteasome subunit PAE1 GI:3421087 from [Arabidopsis thaliana];supported by full-length cDNA: Ceres:20801.
At1g31220	263695_at	289.842	391.343	0	0.0412374	-0.433166	putative phosphoribosylglycinamide formyltransferase almost identical to GB:P52422 from [Arabidopsis thaliana], involved with purine biosynthesis
At4g33400	253357_at	690.12	933.462	0	0.0120806	-0.435745	Dem -like protein Dem (defective embryo and meristems) protein -Lycopersicon esculentum, PID:e321604
At1g43710	260814_at	2389.12	3231.62	0	0.00450017	-0.435781	histidine decarboxylase, putative similar to histidine decarboxylase GB:BAA78331 GI:4996105 from [Brassica napus]; supported by cDNA: gi_15011301_gb_AF389349.1_AF389349
At1g76550	259969_at	1108.64	1499.71	0	0.0323249	-0.435899	putative pyrophosphate-dependent phosphofructokinase alpha subunit similar to pyrophosphate-dependent phosphofructokinase alpha subunit GB:AAD30596 [Arabidopsis thaliana]
At3g50370	252207_at	1090.94	1477.42	0	0.00961752	-0.437518	putative protein mRNA of unknown function, Homo sapiens, EMBL:HS598F21A_1
At4g32020	253455_at	2528.94	3427.5	0	0.040725	-0.43862	putative protein
At1g25560	255742_at	529.469	717.785	1	0.0486771	-0.439006	DNA-binding protein RAV2, putative similar to DNA-binding protein RAV2 GI:3868859 from [Arabidopsis thaliana]; supported by cDNA: gi_15810260_gb_AY056169.1_
At5g54900	248147_at	1294.55	1755.82	0	0.0156502	-0.439686	putative protein contains similarity to polyadenylate-binding protein 5; supported by full-length cDNA: Ceres: 107768.
At1g18070	256119_at	785.654	1065.61	0	0.0417122	-0.439709	guanine nucleotide regulatory protein, putative similar to guanine nucleotide regulatory protein GI:3461880 from [Mus musculus]
At5g56030	248045_at	7723.04	10483.3	0	0.0176538	-0.440853	HEAT SHOCK PROTEIN 81-2 (HSP81-2) (sp|P55737)
At1g54390	262982_at	336.608	457.351	0	0.00455556	-0.442233	unknown protein ;supported by full-length cDNA: Ceres:157730.
At3g10160	258927_at	284.97	387.388	0	0.0446544	-0.442971	putative folylpolyglutamate synthetase similar to folylpolyglutamate synthetase GB:AAA87568 [Homo sapiens]
At2g38080	267094_at	107.659	146.468	1	0.0120792	-0.444117	putative diphenol oxidase ; supported by cDNA: gi_15450602_gb_AY052669.1_
At3g55030	251819_at	498.49	678.373	0	0.0224686	-0.444514	phosphatidylglycerophosphate synthase - like protein phosphatidylglycerophosphate synthase, Pseudomonas fluorescens, EMBL:L29642 contains non-consensus CG acceptor splice site at exon 4
At5g11850	250341_at	302.296	411.72	0	0.024171	-0.445698	MAP3K delta-1 protein kinase
At3g03220	258877_at	358.509	488.638	0	0.00607643	-0.446755	putative expansin precursor similar to expansin precursor GB:AAD13631 from [Lycopersicon esculentum];supported by full-length cDNA: Ceres:37211.
At5g20840	246180_at	394.142	537.307	0	0.0485979	-0.447031	putative protein predicted proteins, Arabidopsis thaliana and others
At2g39260	267009_at	576.047	786.013	0	0.00028636	-0.448367	unknown protein
At3g49810	252230_at	647.672	884.13	0	0.0227543	-0.448996	putative protein various predicted proteins, Arabidopsis thaliana;supported by full-length cDNA: Ceres:115372.
At2g36120	263285_at	873.889	1194.52	0	0.0386983	-0.450907	unknown protein
At2g45430	245139_at	1460.36	1996.98	0	0.0331404	-0.451496	putative AT-hook DNA-binding protein highly similar to hypothetical protein gi2245139:gnl:PID:e327087:Z97344
At5g20470	246081_s_at	317.822	435.557	0	0.0449938	-0.454644	myosin-like protein unconventional myosin heavy chain, Zea mays, PIR:A59310
At1g56190	256228_at	386.571	529.915	0	0.0261144	-0.455028	phosphoglycerate kinase, putative similar to phosphoglycerate kinase [Nicotiana tabacum] GI:1161600; supported by cDNA: gi_15810504_gb_AY056291.1_
At4g39690	252856_at	303.148	415.57	0	0.00309839	-0.455066	putative protein ; supported by cDNA: gi_13605658_gb_AF361810.1_AF361810
At5g26880	246852_at	997.458	1368.82	0	0.03971	-0.456609	putative protein various predicted bacterial rRNA methylases
At2g48100	265770_at	1160.31	1594.6	0	0.0263923	-0.458693	Expressed protein ; supported by full-length cDNA: Ceres: 157460.
At1g47570	262428_at	530.404	728.99	0	0.00205236	-0.458808	hypothetical protein predicted by genemark.hmm
At5g20160	246070_at	4384.53	6026.15	0	0.0412668	-0.458814	ribosomal protein L7Ae-like NHP2/RS6 FAMILY PROTEIN YEL026W HOMOLOG - Homo sapiens, EMBL:D50420;supported by full-length cDNA: Ceres:30288.
At3g10220	259141_at	315.739	434.681	0	0.0327431	-0.461226	putative cytoskeleton-associated protein similar to cytoskeleton-associated protein 1 GB:4502849 [Homo sapiens]
At1g53645	260984_at	682.444	939.905	0	0.00833648	-0.461805	Expressed protein ; supported by full-length cDNA: Ceres: 41453.
At2g01230	265760_at	627.612	864.939	0	0.0157098	-0.462725	unknown protein
At2g38550	266417_at	795.691	1096.91	0	0.0366785	-0.463169	putative non-green plastid inner envelope membrane protein ;supported by full-length cDNA: Ceres:25626.
At3g62720	251192_at	2615.71	3606.26	0	0.0355393	-0.4633	alpha galactosyltransferase-like protein alpha galactosyltransferase - Trigonella foenum-graecum, EMBL:TFO245478; supported by cDNA: gi_15983425_gb_AF424587.1_AF424587
At1g09760	264678_at	565.465	780.209	0	0.000678226	-0.464425	putative U2 small nuclear ribonucleoprotein A (U2 SNRNP-A) Identical to A. thaliana U2 SnRNP-specific A' protein (gb|X69137). ESTs gb|ATTS0705, gb|ATTS0339 come from this gene; supported by cDNA: gi_16649064_gb_AY059902.1_
At2g40600	255827_at	433.789	599.235	0	0.0042833	-0.466128	unknown protein ; supported by cDNA: gi_15293076_gb_AY050972.1_
At3g29360	256745_at	1617.88	2236.11	0	0.0396422	-0.466886	UDP-glucose dehydrogenase, putative UDP-glucose 6-dehydrogenase (UDPGDH) GB:Q96558 from [Glycine max];supported by full-length cDNA: Ceres:9930.
At5g37540	249626_at	225.508	312.305	0	0.00399216	-0.469776	putative protein nucleoid DNA-binding protein cnd41, chloroplast, common tobacco, PIR:T01996; supported by cDNA: gi_15809849_gb_AY054192.1_
At1g67930	259995_at	439.984	609.415	0	0.0172614	-0.469974	putative golgi transport complex protein similar to golgi transport complex protein (GTC90) GB:5453670 [Homo sapiens] (stimulates in vitro Golgi transport J. Biol. Chem. 273 (45), 29565-29576 (1998))
At5g62410	247482_at	297.723	412.774	0	0.0458326	-0.471384	chromosomal protein - like chromosomal protein XCAP-E, Xenopus laevis, PIR:B55094; supported by cDNA: gi_12382275_gb_AF306547.1_AF306547
At2g39450	266963_at	615.688	853.66	0	0.0486317	-0.471463	unknown protein
At5g28050	246702_at	922.571	1280.14	0	0.0263959	-0.472574	putative cytidine deaminase - like putative cytidine deaminase, Cicer arietinum, EMBL:AJ006764;supported by full-length cDNA: Ceres:37242.
At1g63260	260109_at	294.011	407.965	0	0.0489815	-0.472575	hypothetical protein predicted by genscan+
At3g19710	257021_at	5449.46	7568.12	0	0.00327779	-0.473822	branched-chain amino acid aminotransferase, putative similar to branched-chain amino acid aminotransferase GB:AAF07192 from [Solanum tuberosum];supported by full-length cDNA: Ceres:38004.
At3g14240	258368_at	494.859	688.858	0	0.0267302	-0.47719	subtilisin-like serine protease contains similarity to SBT1 GI:1771160 from [Lycopersicon esculentum];supported by full-length cDNA: Ceres:106539.
At1g03150	263113_at	359.647	501.437	0	0.0209744	-0.479484	unknown protein Belongs to PF|00583 Acetyltransfersase (GNAT) family; supported by full-length cDNA: Ceres: 10117.
At5g13580	250239_at	320.682	447.772	0	0.0455254	-0.48162	ABC transporter-like protein
At1g15930	261789_at	18537.8	25890.3	0	0.0467516	-0.481945	40S ribosomal protein S12, putative similar to 40S ribosomal protein S12 GI:4263712 from [Arabidopsis thaliana];supported by full-length cDNA: Ceres:11328.
At1g51680	256186_at	3972.44	5552.47	0	0.0415712	-0.483107	4-coumarate:CoA ligase 1 identical to 4-coumarate:CoA ligase 1 [Arabidopsis thaliana] GI:5702184; supported by cDNA: gi_609339_gb_U18675.1_ATU18675
At4g00820	255642_at	375.573	525.396	1	0.0467311	-0.484313	hypothetical protein
At1g16520	262713_at	439.236	614.522	0	0.0151266	-0.484467	unknown protein
At2g30980	267208_at	667.44	934.219	0	0.046761	-0.485123	putative shaggy-like protein kinase dzeta identical to GB:X94938;supported by full-length cDNA: Ceres:36479.
At1g35580	262038_at	1034.99	1448.99	0	0.00128682	-0.48543	invertase, putative similar to neutral invertase GB:76145 GI:4200165 from [Daucus carota]
At5g23540	249796_at	1978.96	2771.19	0	0.00807435	-0.485765	26S proteasome, non-ATPase regulatory subunit ;supported by full-length cDNA: Ceres:23276.
At5g37350	263532_s_at	412.951	579.216	0	0.0259655	-0.48813	putative protein RIO1 protein, Saccharomyces cerevisiae, PIR:S61006;supported by full-length cDNA: Ceres:42141.
At1g34640	262411_at	91.5476	128.446	3	0.0241067	-0.48857	hypothetical protein predicted by genemark.hmm; supported by full-length cDNA: Ceres: 10855.
At1g70550	260363_at	336.409	472.34	0	0.037626	-0.48961	unknown protein similar to hypothetical protein GB:AAD31338 [Arabidopsis thaliana] and to putative putative carboxyl-terminal peptidase GB:AAC16072 [Arabidopsis thaliana]
At3g55620	251776_at	2980.01	4186.17	0	0.0315833	-0.490316	eukaryotic translation initiation factor 6 (EIF-6) - like protein eukaryotic translation initiation factor 6 (EIF-6), Mus musculus, EMBL:AF047046
At1g74060	260383_s_at	8191.36	11510.8	0	0.0191515	-0.490815	putative 60S ribosomal protein L6 similar to 60S ribosomal protein L6 (YL 16 like) GB:CAB57309 from [Cyanophora paradoxa]
At1g51570	260511_at	1250.05	1756.84	0	0.0212248	-0.490998	anthranilate phosphoribosyltransferase, putative similar to PIR:T06460 from [Pisum sativum]
At3g28700	256986_at	249.587	351.321	0	0.0273274	-0.493245	unknown protein
At3g17390	258415_at	6154.04	8666.86	0	0.0445781	-0.493975	putative s-adenosylmethionine synthetase similar to S-ADENOSYLMETHIONINE SYNTHETASE GB:Q96552 from [Catharanthus roseus];supported by full-length cDNA: Ceres:326.
At2g37500	265965_at	375.698	529.768	0	0.0467791	-0.495789	putative glutamate/ornithine acetyltransferase ;supported by full-length cDNA: Ceres:121873.
At5g19340	246063_at	187.06	263.838	1	0.0064057	-0.496145	putative protein predicted proteins, Arabidopsis thaliana
At1g42480	256543_at	199.164	280.979	2	0.0465426	-0.49651	unknown protein supported by full-length cDNA: Ceres:42677.
At2g31670	263449_at	577.465	815.01	0	0.0142827	-0.497084	unknown protein
At1g06850	260819_at	227.179	320.728	0	0.0303024	-0.497521	b-Zip DNA binding protein, putative similar to b-Zip DNA binding protein GB:CAB06697 GI:2246376 from [Arabidopsis thaliana]
At2g33450	255850_at	339.05	478.778	0	0.0343249	-0.497859	putative chloroplast 50S ribosomal protein L28 ;supported by full-length cDNA: Ceres:31633.
At4g39680	252909_at	591.796	836.443	0	0.0403302	-0.499167	putative protein
At4g10790	254936_at	234.255	331.159	0	0.0192233	-0.499444	predicted protein of unknown function
At1g48600	261309_at	3517.63	4972.83	0	0.0321208	-0.499462	phosphoethanolamine N-methyltransferase, putative similar to GB:AAF61950 from [Spinacia oleracea]; supported by cDNA: gi_16226648_gb_AF428454.1_AF428454
At1g07840	261419_at	238.199	336.775	0	0.0455633	-0.49962	hypothetical protein predicted by genemark.hmm; supported by cDNA: gi_15810572_gb_AY056325.1_
At1g53380	260613_at	506.909	717.278	0	0.0221182	-0.500805	unknown protein
At3g03250	258849_at	941.805	1333.66	0	0.03715	-0.501894	putative UDP-glucose pyrophosphorylase similar to UDP-glucose pyrophosphorylase GB:AAB71613 from [Solanum tuberosum]; supported by cDNA: gi_14334795_gb_AY035071.1_
At3g04600	258820_at	397.527	563.092	0	0.000590899	-0.50232	putative tryptophanyl-tRNA synthetase similar to tryptophanyl-tRNA synthetase (TRPRS) (IFP53) GB:P23381 [Homo sapiens]
At1g59540	262081_at	166.37	235.672	0	0.0339043	-0.502386	kinesin motor protein (kin2), putative similar to kinesin motor protein (kin2) GI:2062751 from (Ustilago maydis); supported by cDNA: gi_6526974_dbj_AB028468.1_AB028468
At2g27860	266205_s_at	1898.02	2693.56	0	0.0186814	-0.505019	putative dTDP-glucose 4-6-dehydratase ;supported by full-length cDNA: Ceres:28205.
At1g73800	260046_at	153.398	217.878	0	0.0435531	-0.506242	Expressed protein ; supported by cDNA: gi_16648699_gb_AY058126.1_
At1g65650	264639_at	406.185	577.036	0	0.0475431	-0.506524	unknown protein similar to ubiquitin C-terminal hydrolase-like protein GI:9759113 from [Arabidopsis thaliana]; supported by cDNA: gi_15724237_gb_AF412059.1_AF412059
At4g39980	252831_at	3124.06	4440.66	0	0.00665569	-0.507354	2-dehydro-3-deoxyphosphoheptonate aldolase ; supported by cDNA: gi_166687_gb_M74819.1_ATHDHS1
At4g38510	252998_at	975.766	1387.34	0	0.0189221	-0.507712	probable H+-transporting ATPase H+-transporting ATPase (EC 3.6.1.35) 57K chain - Arabidopsis thaliana, PIR2:A31886; supported by cDNA: gi_14517367_gb_AY039518.1_
At1g48750	256145_at	1761.04	2504.03	0	0.00700017	-0.507821	lipid transfer protein, putative similar to lipid transfer protein GI:9279661 from [Arabidopsis thaliana]; supported by cDNA: gi_15028044_gb_AY045879.1_
At2g31360	263249_at	1278.81	1818.6	0	0.0262812	-0.508029	delta 9 desaturase ALMOST identical (4 aa diff't) to GP:2970036;supported by full-length cDNA: Ceres:21841.
At5g09810	250458_s_at	6656.08	9468.21	0	0.00371793	-0.508419	ACTIN 2/7 (sp|P53492) ; supported by cDNA: gi_1049306_gb_U37281.1_ATU37281
At2g20580	263716_at	1490.8	2121.2	0	0.0183965	-0.508794	26S proteasome regulatory subunit S2 contains an APC-complex (cyclosome) and proteasome component repeat ( PS50248); supported by cDNA: gi_13430607_gb_AF360216.1_AF360216
At2g30620	267492_at	1814.89	2583.88	0	0.0290883	-0.50966	histone H1 ;supported by full-length cDNA: Ceres:1820.
At2g35040	267421_at	1110.08	1580.61	0	0.040683	-0.509821	putative phosphoribosylaminoimidazolecarboxamide formyltransferase
At4g05390	255230_at	363.215	517.776	0	0.0170061	-0.511503	ferredoxin--NADP+ reductase - like protein ferredoxin--NADP+ reductase, Pisum sativum, PIR:T06773;supported by full-length cDNA: Ceres:33486.
At2g34630	266958_at	609.583	869.91	0	0.0270687	-0.513044	putative trans-prenyltransferase
At5g56360	247990_at	698.043	996.811	0	0.00394298	-0.514004	unknown protein ;supported by full-length cDNA: Ceres:21044.
At2g14750	267112_at	715.27	1021.54	0	0.0133153	-0.514189	putative adenosine phosphosulfate kinase identical to GB:U05238;supported by full-length cDNA: Ceres:14216.
At3g61130	251308_at	345.569	494.02	0	0.0246309	-0.515593	putative protein several hypothetical proteins - Arabidopsis thaliana; supported by cDNA: gi_14517361_gb_AY039515.1_
At1g16920	256112_at	1573.36	2249.42	0	0.0266822	-0.515703	guanine nucleotide regulatory protein, putative similar to guanine nucleotide regulatory protein GI:452360 from [Vicia faba]; supported by full-length cDNA: Ceres: 2904.
At2g24400	265683_at	87.3559	125.133	2	0.0312693	-0.51849	putative auxin-regulated protein
At4g27380	253917_at	506.631	727.277	0	0.0164228	-0.52157	hypothetical protein ;supported by full-length cDNA: Ceres:39662.
At2g26080	266892_at	1773.52	2552.24	0	0.0152338	-0.525148	putative glycine dehydrogenase
At1g71180	259748_at	247.608	356.456	1	0.0355859	-0.525668	putative dehydrogenase similar to D-threonine dehydrogenase GB:BAA34184; supported by cDNA: gi_15293142_gb_AY051005.1_
At1g68410	259859_at	552.467	795.533	0	0.00198915	-0.526034	putative protein phosphatase similar to protein phosphatase-2C GB:AAC36697 from [Mesembryanthemum crystallinum]; supported by cDNA: gi_15292894_gb_AY050881.1_
At5g39960	249434_at	160.488	231.348	0	0.0302677	-0.527596	putative protein GTP-binding proteins - different species
At3g47520	252407_at	1346.83	1945.75	0	0.0015057	-0.530758	chloroplast NAD-dependent malate dehydrogenase ; supported by cDNA: gi_3256065_emb_Y13987.1_ATMDH
At5g62580	247427_at	549.207	793.815	0	0.0276029	-0.531453	putative protein similar to unknown protein (gb|AAD39327.1)
At3g02630	258485_at	657.37	950.438	0	0.0227053	-0.531887	putative stearoyl-acyl carrier protein desaturase similar to stearoyl-acyl carrier protein desaturase GB:CAA07349 from [Linum usitatissimum];supported by full-length cDNA: Ceres:33739.
At2g06010	265521_at	136.526	197.442	1	0.0066849	-0.532253	hypothetical protein predicted by genscan
At2g20610	263714_at	568.546	822.319	0	0.0258547	-0.532419	putative tyrosine aminotransferase ; supported by cDNA: gi_15293106_gb_AY050987.1_
At1g45000	260940_at	2314.3	3347.5	0	0.0473877	-0.532512	26S proteasome regulatory particle triple-A ATPase subunit4, putative similar to 26S proteasome regulatory particle triple-A ATPase subunit4 GI:11094192 from [Oryza sativa]
At1g26650	261273_at	270.327	391.618	0	0.0241934	-0.53474	unknown protein ; supported by cDNA: gi_14334567_gb_AY034957.1_
At4g19540	254529_at	172.896	250.484	2	0.0224813	-0.534812	ATP binding protein - like nucleotide-binding protein, Homo sapiens, PIR2:JC4010;supported by full-length cDNA: Ceres:13295.
At1g74560	260235_at	867.43	1257.25	0	0.0207317	-0.535455	putative SET protein, phospatase 2A inhibitor similar to SET protein, phospatase 2A inhibitor GB:Q01105 [Homo sapiens] (role in the mechanism of leukemogenesis: J Biol Chem 1994 Jan 21;269(3):2258-62); contains Pfam profile: PF00956 nucleosome assembly protein (NAP)
At4g37740	253065_at	385.896	559.49	0	0.0382246	-0.5359	putative protein predicted proteins, Arabidopsis thaliana
At4g14330	245607_at	165.451	239.932	0	0.0111694	-0.536227	kinesin like protein
At5g47050	248819_at	488.526	708.685	0	0.0487752	-0.536708	putative protein contains similarity to S-ribonuclease binding protein
At2g24290	265663_at	212.164	307.878	0	0.0266922	-0.537178	unknown protein predicted by genscan; supported by cDNA: gi_13877800_gb_AF370163.1_AF370163
At5g65860	247168_at	649.856	943.051	0	0.016364	-0.537217	putative protein contains similarity to protein arginine methyltransferase
At3g44330	252680_at	574.567	833.992	0	0.0336017	-0.537557	putative protein predicted protein, C.elegans, PIR:T24538
At2g46230	266556_at	1843.7	2681.66	0	0.0199816	-0.540523	hypothetical protein predicted by genscan and genefinder; supported by cDNA: gi_13605903_gb_AF367351.1_AF367351
At5g35620	249712_at	1027.04	1494.02	0	0.0490966	-0.54071	eIF4Eiso protein (emb|CAA71579.1) ;supported by full-length cDNA: Ceres:23770.
At1g70770	262289_at	938.718	1369.3	0	0.0435441	-0.544677	unknown protein identical to unknown protein GB:AAD55492 (Arabidopsis thaliana)
At1g23800	265188_at	251.408	367.559	0	0.0179928	-0.547948	putative aldehyde dehydrogenase ; supported by cDNA: gi_14334931_gb_AY035139.1_
At5g55480	248085_at	792.981	1159.79	0	0.0458131	-0.548508	putative protein similar to unknown protein (pir||T04792)
At1g75500	262951_at	1172.7	1715.51	0	0.031671	-0.5488	nodulin-like protein similar to MtN21 GB:CAA75575 GI:2598575 from [Medicago truncatula] (Mol. Plant Microbe Interact. 9 (4), 233-242 (1996)); supported by cDNA: gi_15028078_gb_AY045896.1_
At5g50390	248498_at	104.723	153.221	3	0.026195	-0.549039	selenium-binding protein-like
At1g72550	259920_at	1120.12	1640.54	0	0.0365515	-0.550512	putative phenylalanyl-tRNA synthetase beta-subunit; PheHB similar to phenylalanyl-tRNA synthetase beta-subunit (PheHB) GB:5032011 [Homo sapiens]
At1g34460	261159_s_at	172.091	252.251	0	0.02401	-0.551686	cyclin, putative similar to GB:AAB02028 from [Arabidopsis thaliana]
At2g04400	263807_at	527.564	773.971	0	0.0054914	-0.552933	putative indole-3-glycerol phosphate synthase ;supported by full-length cDNA: Ceres:3006.
At1g77020	264947_at	112.783	165.613	0	0.0123232	-0.554271	heat shock protein DnaJ, putative similar to heat shock protein DnaJ GI:2735762 from [Leptospira interrogans]
At3g08630	258691_at	270.346	397.35	0	0.0252232	-0.555605	unknown protein
At5g52710	248319_at	713.383	1049.61	0	0.00341403	-0.557102	unknown protein
At5g15810	246521_at	891.207	1311.37	0	0.045269	-0.557239	N2,N2-dimethylguanine tRNA methyltransferase-like protein several N2,N2-dimethylguanine tRNA methyltransferases
At5g16130	246503_at	9890.2	14557.6	0	0.033293	-0.557704	40S ribosomal protein S7-like 40S ribosomal protein S7 homolog - Brassica oleracea, EMBL:AF144752;supported by full-length cDNA: Ceres:23518.
At4g32520	253438_at	899.011	1323.98	0	0.043126	-0.558474	glycine hydroxymethyltransferase (EC 2.1.2.1) - like protein glycine hydroxymethyltransferase, Pisum sativum, PIR2:A42906; supported by cDNA: gi_14030718_gb_AF375450.1_AF375450
At2g03090	266770_at	950.588	1400.48	0	0.0425391	-0.559035	putative expansin Experimental evidence from Dr. Daniel Cosgrove at Penn State Univ. <dCosgrove@psu.edu>
At1g17720	259404_at	553.074	815.839	0	0.0124583	-0.560811	type 2A protein serine/threonine phosphatase 55 kDa B regulatory subunit almost identical to type 2A protein serine/threonine phosphatase 55 kDa B regulatory subunit GI:1408460 from [Arabidopsis thaliana]; supported by cDNA: gi_15010727_gb_AY045665.1_
At4g17720	245365_at	602.959	889.684	0	0.0308391	-0.561235	hypothetical protein ;supported by full-length cDNA: Ceres:39922.
At4g11380	254925_at	1113.14	1642.75	0	0.0207484	-0.561484	beta-adaptin - like protein beta-adaptin -Homo sapiens,PID:g179333; supported by cDNA: gi_7385052_gb_AF216386.1_AF216386
At4g33680	253308_at	1081.69	1598.61	0	0.0329989	-0.563535	putative protein aminotransferase (AspC family), Aquifex aeolicus, PIR2:D70479; supported by cDNA: gi_15912290_gb_AY056423.1_
At5g48480	248710_at	1549.98	2291.49	0	0.00633784	-0.564038	unknown protein ;supported by full-length cDNA: Ceres:31667.
At4g02230	255520_at	3012.26	4453.68	0	0.0181386	-0.564153	putative ribosomal protein L19 similar to L19 from several species; supported by cDNA: gi_14423511_gb_AF386993.1_AF386993
At1g74960	262176_at	426.574	631.063	0	0.0121293	-0.564987	3-ketoacyl-ACP synthase, putative similar to 3-ketoacyl-ACP synthase GI:3800747 from [Cuphea pulcherrima]; supported by cDNA: gi_14582700_gb_AF318307.1_AF318307
At1g76010	262685_at	1078.88	1596.25	0	0.0125213	-0.565154	unknown protein ; supported by cDNA: gi_15724323_gb_AF412102.1_AF412102
At3g01280	259270_at	2690.76	3981.47	0	0.04496	-0.56529	putative porin similar to outer mitochondrial membrane porin (voltage-dependent anion-selective channel protein) (VDAC) (POM 34) GB:P42055 (Solanum tuberosum);supported by full-length cDNA: Ceres:40102.
At3g11400	259238_at	2274.72	3368.97	0	0.0223586	-0.566621	putative eukaryotic translation initiation factor 3 subunit similar to eukaryotic translation initiation factor 3 subunit GB:AAB71866 [Homo sapiens]; supported by full-length cDNA: Ceres: 39231.
At5g26780	246800_at	527.311	782.439	0	0.0232574	-0.569324	glycine hydroxymethyltransferase - like protein glycine hydroxymethyltransferase, Solanum tuberosum, EMBL:Z25863; supported by cDNA: gi_14334887_gb_AY035117.1_
At1g13020	262776_at	465.733	691.246	0	0.000802767	-0.569694	unknown protein EST gb|T22808 comes from this gene
At5g14040	250206_at	2250.01	3343.6	0	0.0377596	-0.571475	mitochondrial phosphate translocator
At5g62220	247470_at	198.311	294.766	0	0.0267905	-0.571803	putative protein various predicted proteins, Arabidopsis thaliana
At3g60820	251337_at	2113.55	3143.79	0	0.017788	-0.572838	proteasome component C5 ;supported by full-length cDNA: Ceres:26273.
At1g59890	262900_at	438.273	651.932	3	0.022951	-0.572891	hypothetical protein contains similarity to transcriptional repressor SIN3B GI:2921547 from [Mus musculus]
At2g45790	266928_at	1412.33	2101.38	0	0.0348458	-0.573258	putative phosphomannomutase ;supported by full-length cDNA: Ceres:998.
At2g47940	266509_at	215.413	321.144	0	0.0319625	-0.576116	DegP2 protease identical to DegP2 protease GI:13172275 from [Arabidopsis thaliana]
AFFX-r2-At-Actin-M	AFFX-r2-At-Actin-M_s_at	2558.45	3815.99	0	0.0114089	-0.576791	Arabidopsis thaliana /REF=U37281 /DEF=actin-2 mRNA, complete cds /LEN=1637 (-5, -M, -3 represent transcript regions 5 prime, Middle, and 3 prime respectively)
At2g17230	263421_at	263.843	393.63	0	0.049927	-0.577158	unknown protein ;supported by full-length cDNA: Ceres:641.
At1g28680	262744_at	679.456	1014.73	0	0.00744577	-0.578647	anthranilate N-hydroxycinnamoyl/benzoyltransferase, putative similar to anthranilate N-hydroxycinnamoyl/benzoyltransferase GB:Z84384 GI:2239084 [Dianthus caryophyllus];supported by full-length cDNA: Ceres:12689.
At5g25780	246865_s_at	795.709	1188.44	0	0.0146102	-0.57876	eukaryotic translation initiation factor - like protein eukaryotic translation initiation factor 3, Nicotiana tabacum, EMBL:Y11996; supported by cDNA: gi_7689382_gb_AF255680.1_AF255680
At3g60750	251396_at	1256.41	1876.85	0	0.036293	-0.579011	transketolase - like protein transketolase, Solanum tuberosum, EMBL:Z50099;supported by full-length cDNA: Ceres:15659.
At3g54330	251892_at	363.412	543.047	0	0.0215781	-0.579472	putative protein
At1g27090	264977_at	1136.64	1699.41	0	0.0147073	-0.580263	unknown protein
At4g11160	254904_at	276.252	413.496	0	0.0349	-0.58189	putative translation initiation factor IF-2 translation initiation factor IF-2 - Haemophilus influenzae, PIR2:E64114
At1g10670	261833_at	1684.76	2522.14	0	0.0415281	-0.582103	ATP citrate-lyase, putative similar to ATP citrate-lyase GI:9229902 from [Ciona intestinalis];supported by full-length cDNA: Ceres:36439.
At3g16060	258286_at	441.563	661.083	0	0.00193406	-0.582212	kinesin-like protein similar to kinesin heavy chain member 2 GB:NP_032468 from [Mus musculus]; supported by cDNA: gi_15450500_gb_AY052352.1_
At5g08300	246035_at	1227.69	1838.6	0	0.00383036	-0.582656	succinyl-CoA-ligase alpha subunit ;supported by full-length cDNA: Ceres:10292.
At2g25870	266678_at	526.909	789.513	0	0.0134488	-0.583408	hypothetical protein predicted by grail
At1g79920	262054_s_at	998.134	1498.63	0	0.0225378	-0.586337	putative heat-shock protein contains Pfam profile: PF00012 Heat shock hsp70 proteins; similar to heat-shock proteins GB:CAA94389, GB:AAD55461 [Arabidopsis thaliana]
At5g23230	249849_at	71.6329	107.587	4	0.0404167	-0.586807	putative protein similar to unknown protein (pir||C72413)
At1g02730	262109_at	463.646	696.453	0	0.0236996	-0.587003	hypothetical protein similar to cellulose synthase catalytic subunit GB:AAC39336 GI:2827143 from (Arabidopsis thaliana)
At2g21170	264018_at	1319.52	1985.23	0	0.0464081	-0.589295	putative triosephosphate isomerase ;supported by full-length cDNA: Ceres:39351.
At3g61650	251331_s_at	257.342	387.333	0	0.0118606	-0.589889	tubulin gamma-1 chain
At4g26430	253969_at	152.317	229.311	2	0.01153	-0.590232	putative protein hypothetical protein YOR261c, yeast, PIR2:S67158;supported by full-length cDNA: Ceres:36616.
At4g35490	253138_at	1095.22	1649.57	0	0.0206489	-0.590864	ribosomal protein L11 homolog several ribosomal proteins L11;supported by full-length cDNA: Ceres:95636.
At4g17310	245414_at	216.843	326.787	2	0.0412405	-0.591701	hypothetical protein
At1g21690	262501_at	524.182	790.248	0	0.0123223	-0.592236	putative replication factor Similar to gb|M87339 replication factor C, 37-kDa subunit from Homo sapiens and is a member of PF|00004 ATPases associated with various cellular activities;supported by full-length cDNA: Ceres:115488.
At2g38540	266421_at	970.945	1464.79	0	0.0254033	-0.59323	putative nonspecific lipid-transfer protein ; supported by cDNA: gi_15146309_gb_AY049296.1_
At1g51510	260487_at	1755.22	2647.99	0	0.0227107	-0.593244	RNA-binding protein, putative similar to GB:AAF29078 from [Homo sapiens];supported by full-length cDNA: Ceres:10976.
At3g61580	251323_at	545.747	823.965	0	0.004804	-0.594352	delta-8 sphingolipid desaturase ;supported by full-length cDNA: Ceres:34427.
At5g10170	250471_at	386.865	584.293	0	0.0115629	-0.594861	myo-inositol-1-phosphate synthase -like protein myo-inositol-1-phosphate synthase, Nicotiana paniculata, EMBL:AB032073
At1g04820	261129_at	2585.87	3908.07	0	0.0098075	-0.595807	tubulin alpha-2/alpha-4 chain identical to SP:P29510 from [Arabidopsis thaliana]; supported by cDNA: gi_16648843_gb_AY058199.1_
At1g52670	262157_at	339.137	512.613	0	0.0457066	-0.596003	unknown protein contains similarity to biotin carboxyl carrier protein (accB) GI:289130 from [Anabaena sp];supported by full-length cDNA: Ceres:42662.
At4g10320	255020_at	3149.77	4762.85	0	0.0125705	-0.596578	isoleucine-tRNA ligase - like protein isoleucine--tRNA ligase, Homo sapiens, PIR2:I59314
At3g15240	257080_at	1083.14	1639.43	0	0.0203808	-0.597983	unknown protein
At3g54250	251881_at	305.849	463.413	0	0.0449671	-0.599477	DIPHOSPHOMEVALONATE DECARBOXYLASE - like protein DIPHOSPHOMEVALONATE DECARBOXYLASE, rat, SWISSPROT:ER19_RAT;supported by full-length cDNA: Ceres:37377.
At5g19770	245915_s_at	4826.1	7316.94	0	0.047924	-0.600382	tubulin alpha-5 chain-like protein tubulin alpha-5 chain - Arabidopsis thaliana, EMBL:M84698; supported by cDNA: gi_13605804_gb_AF367301.1_AF367301
At5g38530	249515_at	576.794	874.671	0	0.00244678	-0.600685	tryptophan synthase beta chain
At5g19510	245949_at	10631.3	16155.6	0	0.030013	-0.60371	elongation factor 1B alpha-subunit ;supported by full-length cDNA: Ceres:26936.
At1g73230	260095_at	5352.37	8134.69	0	0.0464148	-0.603909	putative transcription factor BTF3 (RNA polymerase B transcription factor 3) similar to transcription factor BTF3 (RNA polymerase B transcription factor 3) GB:Q64152 [Mus musculus], GB:P20290 [Homo sapiens];supported by full-length cDNA: Ceres:119220.
At3g49750	252248_at	668.576	1016.62	0	0.0125844	-0.604622	putative protein resistance gene Hcr2-5B, Lycopersicon esculentum, EMBL:AF053997
At2g27100	266315_at	445.929	678.161	0	0.0381303	-0.604813	unknown protein ; supported by cDNA: gi_14532581_gb_AY039915.1_
At4g01560	255586_at	772.855	1175.58	0	0.0276883	-0.605101	hypothetical protein ;supported by full-length cDNA: Ceres:25253.
At2g29390	266289_at	377.964	574.96	0	0.0478398	-0.605213	putative C-4 sterol methyl oxidase ;supported by full-length cDNA: Ceres:23439.
At5g23880	249816_at	314.375	478.229	0	0.0151476	-0.605217	cleavage and polyadenylation specificity factor ; supported by cDNA: gi_14334617_gb_AY034982.1_
At1g30690	263226_at	487.574	741.819	0	0.0042248	-0.605446	unknown protein Contains the PF|00650 CRAL/TRIO phosphatidyl-inositol-transfer protein domain. ESTs gb|T76582, gb|N06574 and gb|Z25700 come from this gene; supported by cDNA: gi_14334977_gb_AY035162.1_
At5g20600	246088_at	771.185	1173.53	0	0.0103573	-0.605707	putative protein
At5g64310	247279_at	3417.23	5202.45	0	0.0141862	-0.606365	arabinogalactan-protein (gb|AAC77823.1) ;supported by full-length cDNA: Ceres:25423.
At5g53170	248303_at	173.57	264.538	0	0.0412917	-0.607956	FtsH protease, putative similar to ATP-dependent metalloprotease FtsH1 GI:3600100 from [Mus musculus]
At5g44200	249036_at	614.996	937.563	0	0.0267071	-0.608338	nuclear cap-binding protein; CBP20 (gb|AAD29697.1) non-consensus AT donor splice site at exon 4, AC acceptor splice site at exon 5; supported by cDNA: gi_4768967_gb_AF140219.1_AF140219
At3g03190	258851_at	537.449	820.086	0	0.046226	-0.609646	glutathione S-transferase identical to glutathione S-transferase GB:AAB09584 from [Arabidopsis thaliana]; supported by cDNA: gi_1575751_gb_U70672.1_ATU70672
At4g39860	252821_at	576.848	881.897	0	0.0188531	-0.612418	putative protein ;supported by full-length cDNA: Ceres:15747.
At1g44350	245244_at	101.601	155.564	4	0.0202636	-0.614594	IAA-amino acid hydrolase, putative similar to IAA-amino acid hydrolase GI:3421384 from [Arabidopsis thaliana]
At5g63810	247348_at	140.191	214.92	0	0.0130858	-0.616407	beta-galactosidase (emb CAB64746.1)
At5g67260	247034_at	958.04	1469.48	0	0.0151984	-0.617146	cyclin D3-like protein ;supported by full-length cDNA: Ceres:36467.
At3g14290	258373_at	1969.85	3023.1	0	0.00698084	-0.617944	20S proteasome subunit PAE2 identical to 20S proteasome subunit PAE2 GB:AAC32061 from [Arabidopsis thaliana]; supported by cDNA: gi_3421089_gb_AF043525.1_AF043525
At5g60390	247644_s_at	29969.3	45993.6	0	0.0274015	-0.617948	translation elongation factor eEF-1 alpha chain (gene A4) ; supported by cDNA: gi_13430509_gb_AF360167.1_AF360167
At5g61420	247549_at	607.955	933.691	0	0.0107725	-0.618982	putative transcription factor MYB28 ; supported by cDNA: gi_5823328_gb_AF175998.1_AF175998
At3g10690	258966_at	578.386	888.337	0	0.0469885	-0.619076	putative DNA gyrase subunit A similar to DNA gyrase A subunit GB:BAA10380 [Synechocystis sp]
At5g11340	250390_at	599.855	921.985	0	0.0103493	-0.62013	separation anxiety protein - like separation anxiety protein, Drosophila melanogaster, EMBL:AF225902
At4g28650	253786_at	316.668	487.153	0	0.0285243	-0.621403	receptor protein kinase-like protein receptor-like protein kinase 5, Arabidopsis thaliana, PIR1:S27756
At1g74055	260389_at	149.124	229.416	0	0.0385254	-0.621448	Expressed protein ; supported by full-length cDNA: Ceres: 18161.
At1g22840	264727_at	6752.99	10392.2	0	0.027868	-0.621898	putative cytochrome C strong similarity to GB:P00050 and GB:CAB39628; supported by full-length cDNA: Ceres: 31770.
At4g16120	245339_at	229.016	352.44	1	0.013907	-0.621927	hypothetical protein ;supported by full-length cDNA: Ceres:17019.
At4g34840	253210_at	137.968	212.511	0	0.00201874	-0.623205	putative protein predicted protein, Arabidopsis thaliana
At3g16490	257229_at	403.587	622.195	0	0.0490137	-0.624486	putative calmodulin-binding protein contains Pfam profile: PF00612 IQ calmodulin-binding motif (2 copies)
At5g66310	247085_at	296.302	457.433	0	0.017754	-0.626494	kinesin heavy chain DNA binding protein-like
At4g14800	245315_at	1264.88	1953.43	0	0.0353338	-0.627015	proteasome chain protein ; supported by full-length cDNA: Ceres: 24266.
At4g29510	253695_at	1075.15	1660.58	0	0.0251906	-0.627142	arginine methyltransferase (pam1) ; supported by full-length cDNA: Ceres: 38601.
At3g05590	258900_at	11463	17707.8	0	0.0469271	-0.627397	putative 60S ribosomal protein L18 similar to GB:P42791; supported by cDNA: gi_14335089_gb_AY037224.1_
At5g53860	248235_at	232.517	359.236	0	0.0114038	-0.627596	unknown protein ;supported by full-length cDNA: Ceres:22860.
At2g16370	263601_s_at	223.743	345.745	0	0.0295952	-0.627864	dihydrofolate reductase-thymidylate synthase identical to GP:289193:L08593
At3g53620	251961_at	274.426	424.998	2	0.014825	-0.631036	inorganic pyrophosphatase -like protein inorganic pyrophosphatase, Solanum tuberosum, PIR:T07399;supported by full-length cDNA: Ceres:40186.
At4g28360	253773_s_at	648.107	1004.66	0	0.00130447	-0.632409	Expressed protein ; supported by full-length cDNA: Ceres: 18360.
At4g34640	253206_at	932.174	1445.88	0	0.00082513	-0.633277	putative squalene synthase non-consensus GC donor splice site at exon 3, squalene synthase 2 (SQS2), Arabidopsis thaliana; supported by cDNA: gi_4098518_gb_U79159.1_ATU79159
At1g02870	262112_at	1559.44	2420.64	0	0.0304171	-0.634354	unknown protein ;supported by full-length cDNA: Ceres:5556.
At5g40200	249396_at	421.132	654.296	0	0.027249	-0.635672	DegP protease contains similarity to DegP2 protease GI:13172275 from [Arabidopsis thaliana]
At4g14770	245576_at	280.263	435.462	0	0.0128507	-0.635765	hypothetical protein
At2g03400	265706_at	53.669	83.4017	3	0.0445399	-0.635987	unknown protein
At4g31910	253483_at	1306.88	2031.5	0	0.0198865	-0.636416	putative protein anthranilate N-hydroxycinnamoyl/benzoyltransferase,Dianthus caryophyllus, Z84384; supported by cDNA: gi_15450358_gb_AY052280.1_
At3g52930	252022_at	4667.9	7265.4	0	0.0126262	-0.638267	fructose bisphosphate aldolase - like protein fructose bisphosphate aldolase, garden pea, PIR:S58167;supported by full-length cDNA: Ceres:3447.
At1g63850	257499_at	235.387	366.387	0	0.00253916	-0.638334	hypothetical protein similar to hypothetical protein GB:CAB42907 [Arabidopsis thaliana]
At5g52840	248288_at	2205.56	3437.69	0	0.0284002	-0.640293	unknown protein ; supported by cDNA: gi_15809965_gb_AY054251.1_
At3g25230	257822_at	825.863	1289.73	0	0.0471611	-0.643092	rotamase FKBP (ROF1) identical to rotamase FKBP (ROF1) GB:U49453 [Arabidopsis thaliana] (Mol. Gen. Genet. 252 (5), 510-517 (1996)); supported by cDNA: gi_1354206_gb_U49453.1_ATU49453
At4g33360	253334_at	271.233	423.796	0	0.0119303	-0.643839	putative protein dihydrokaempferol 4-reductase (EC 1.1.1.219) -Synechocystis, PIR2:S75325; supported by cDNA: gi_13926212_gb_AF370578.1_AF370578
At1g71220	259936_at	871.815	1362.61	0	0.00605785	-0.644274	putative UDP-glucose:glycoprotein glucosyltransferase similar to UDP-glucose:glycoprotein glucosyltransferase precursor GB:Q09332 [Drosophila melanogaster]
At4g13430	254742_at	4256.22	6654.56	0	0.0227032	-0.644771	putative protein various predicted 3-isopropylmalate dehydratases/aconitate hydratases; supported by cDNA: gi_15027970_gb_AY045842.1_
At1g23000	264721_at	310.319	485.799	0	0.0282893	-0.646608	hypothetical protein predicted by genscan+
At3g17120	257875_at	151.79	237.686	1	0.0426239	-0.646975	hypothetical protein
At5g51560	248420_at	372.543	583.553	0	0.0226525	-0.647457	receptor-like protein kinase ;supported by full-length cDNA: Ceres:15013.
At1g24120	264865_at	699.573	1096.87	0	0.0299849	-0.648849	DNAJ-like heatshock protein similar to GB:AAD39493
At1g23290	262985_s_at	16573.7	26076.1	0	0.0472757	-0.653834	60s ribosomal protein l27a. similar to 60S RIBOSOMAL PROTEIN L27A GB:P49637 GI:1710530 from [Arabidopsis thaliana];supported by full-length cDNA: Ceres:23092.
At1g27970	259593_at	1108.52	1744.31	0	0.0314887	-0.654019	nuclear transport factor 2, putative similar to nuclear transport factor 2 (NTF2) [Oryza sativa] GI:5360221; supported by full-length cDNA: Ceres: 27366.
At3g13674	256784_at	227.426	358.107	0	0.0479767	-0.654994	hypothetical protein predicted by genemark.hmm
At2g23530	267120_at	226.232	356.714	0	0.0187712	-0.656968	hypothetical protein predicted by genefinder
At2g22560	264053_at	95.2789	150.244	2	0.0309377	-0.657077	hypothetical protein predicted by genscan and genefinder
At3g03960	258816_at	2340.92	3691.5	0	0.044387	-0.65713	putative T-complex protein 1, theta subunit (TCP-1-Theta) similar to T-complex protein 1, theta subunit (TCP-1-Theta) GB:P42932 [Mus musculus]; supported by cDNA: gi_13877578_gb_AF370490.1_AF370490
At2g46470	263778_at	410.661	648.213	0	0.0123849	-0.658521	putative cytochrome oxidase biogenesis protein
At1g79560	262937_at	249.623	394.192	0	0.023735	-0.659146	FtsH protease, putative contains similarity to chloroplast FtsH protease GI:5804782 from [Nicotiana tabacum]
At4g39300	252942_at	1255.78	1983.54	0	0.026387	-0.659492	putative protein ;supported by full-length cDNA: Ceres:4740.
At2g35795	265826_at	1151.92	1822.08	0	0.0308	-0.661541	hypothetical protein predicted by genefinder and genscan;supported by full-length cDNA: Ceres:112110.
At3g06010	258559_at	261.1	413.492	0	0.0495808	-0.663256	putative transcriptional regulator similar to homeotic gene regulator (brahma protein); contains Pfam profile PF00176 SNF2 and others N-terminal domain
At1g01090	261583_at	2799.81	4442.54	0	0.0405878	-0.666059	pyruvate dehydrogenase E1 alpha subunit identical to pyruvate dehydrogenase E1 alpha subunit GB:AAB86803 GI:2454182 from [Arabidopsis thaliana]; supported by cDNA: gi_15450706_gb_AY052721.1_
At5g16930	246461_at	156.922	249.002	1	0.0482775	-0.666107	putative protein AAA family protein Bor, Drosophila melanogaster, EMBL:AF227209
At1g77440	259712_at	750.954	1192.12	0	0.00475006	-0.666739	putative 20S proteasome beta subunit PBC2 identical to residues 14-204 of 20S proteasome beta subunit PBC2 GB:AAC32069 [Arabidopsis thaliana]; supported by cDNA: gi_14326551_gb_AF385730.1_AF385730
At5g06050	250761_at	502.026	797.532	0	0.0252048	-0.66778	ankyrin-like protein
At3g07320	259014_at	568.887	903.803	0	0.0193232	-0.667867	putative glucan endo-1-3-beta-glucosidase similar to glucan endo-1-3-beta-glucosidase precursor GB:P52409 [Triticum aestivum];supported by full-length cDNA: Ceres:36049.
At3g08580	258680_at	19144.9	30443.4	0	0.0121646	-0.669172	adenylate translocator identical to adenylate translocator GB:X65549 [Arabidopsis thaliana];supported by full-length cDNA: Ceres:36818.
At1g15690	259504_at	4081.45	6498.39	0	0.0251436	-0.671	inorganic pyrophosphatase, putative similar to inorganic pyrophosphatase GI:790478 from [Nicotiana tabacum]; supported by cDNA: gi_166633_gb_M81892.1_ATHAVP3
At5g66540	247046_at	374.41	597.664	0	0.0333279	-0.674715	unknown protein ; supported by cDNA: gi_14488062_gb_AF389279.1_AF389279
At5g63135	247375_at	169.94	271.387	0	0.0426558	-0.675327	Expressed protein ; supported by full-length cDNA: Ceres: 28326.
At5g16440	250117_at	203.596	325.251	1	0.00193198	-0.675845	isopentenyl pyrophosphate:dimethyllallyl pyrophosphate isomerase
At1g75710	262969_at	627.137	1002.38	0	0.036424	-0.676584	unknown protein
At4g39880	252850_at	422.976	676.312	0	0.0408945	-0.677115	putative protein ;supported by full-length cDNA: Ceres:20457.
At1g13750	256100_at	194.948	311.782	0	0.0238938	-0.67745	unknown protein
At3g15000	257218_at	1330.54	2130.17	0	0.0290983	-0.67896	unknown protein similar to DAG protein (required for chloroplast differentiation and palisade development) GB:Q38732 [Antirrhinum majus]; supported by cDNA: gi_16226542_gb_AF428427.1_AF428427
At3g03780	259343_s_at	2084.73	3342.99	0	0.0116936	-0.681279	putative methionine synthase similar to cobalamin-independent methionine synthase GB:AAC50037 [Arabidopsis thaliana];supported by full-length cDNA: Ceres:111720.
At1g03687	264831_at	162.651	260.824	0	0.0210067	-0.681291	hypothetical protein predicted by genscan
At3g27740	258243_at	709.547	1138.65	0	0.0374766	-0.682357	carbamoyl phosphate synthetase small subunit identical to carbamoyl phosphate synthetase small subunit GB:AAC25961 from [Arabidopsis thaliana]; supported by cDNA: gi_15028108_gb_AY046004.1_
At5g19260	249920_at	560.558	899.702	0	0.0136919	-0.682584	putative protein various predicted proteins
At2g20140	265595_at	295.651	475.804	0	0.0459333	-0.686471	26S proteasome subunit 4 ;supported by full-length cDNA: Ceres:36815.
At3g15352	257058_at	373.283	601.217	0	0.0481733	-0.687616	Expressed protein ; supported by cDNA: gi_14794881_gb_AF349684.1_AF349684
At4g00100	255706_at	8487.73	13680.9	0	0.0055537	-0.688709	putative ribosomal protein S13 similar to ribosomal protein S13 (Pfam;supported by full-length cDNA: Ceres:4058.
At1g21750	262504_at	861.099	1394.94	0	0.0434117	-0.69595	putative protein disulfide isomerase precursor Similar to gb|Z11499 protein disulfide isomerase from Medicago sativa. ESTs gb|AI099693, gb|R65226, gb|AA657311, gb|T43068, gb|T42754, gb|T14005, gb|T76445, gb|H36733, gb|T43168 and gb|T20649 come from this gene
At3g23100	257762_at	147.383	238.849	1	0.0191959	-0.696532	hypothetical protein
At4g20870	254448_at	169.423	274.727	2	0.00814796	-0.697369	fatty acid hydroxylase - like protein fatty acid hydroxylase Fah1p, Arabidopsis thaliana, PID:g2736147; supported by cDNA: gi_14994242_gb_AY044315.1_
At1g20050	261228_at	1014.01	1645.85	0	0.0311806	-0.698753	C-8,7 sterol isomerase identical to GB:AAD03489 from [Arabidopsis thaliana] (Plant Mol. Biol. 38 (5), 807-815 (1998));supported by full-length cDNA: Ceres:2121.
At5g02530	250996_at	533.782	867.631	0	0.0229948	-0.700832	putative protein BcDNA.LD24793, Drosophila melanogaster, EMBL:AF172637
At5g52110	248401_at	68.8438	112.03	4	0.0379629	-0.70248	putative protein similar to unknown protein (pir||S76150);supported by full-length cDNA: Ceres:206563.
At2g21260	263758_s_at	309.196	503.726	0	0.0140413	-0.704115	putative NADPH dependent mannose 6-phosphate reductase ; supported by full-length cDNA: Ceres: 21730.
At1g63940	260325_at	865.175	1409.75	0	0.0131582	-0.704375	putative monodehydroascorbate reductase similar to monodehydroascorbate reductase GB:AAD28178 [Brassica juncea]; supported by cDNA: gi_14334485_gb_AY034934.1_
At3g24240	257244_at	794.502	1295.47	0	0.0401014	-0.705353	receptor kinase, putative similar to CLV1 receptor kinase GB:AAB58929 from [Arabidopsis thaliana]
At5g43830	249121_at	409.158	667.395	1	0.0126624	-0.705882	aluminum-induced protein-like ; supported by full-length cDNA: Ceres: 12484.
At1g45130	260944_at	508.828	830.218	0	0.00529709	-0.706313	beta-galactosidase, putative similar to beta-galactosidase GI:3299896 from [Lycopersicon esculentum]; supported by cDNA: gi_16604399_gb_AY058098.1_
At3g13230	257658_at	1687.13	2753.45	0	0.00258152	-0.70667	unknown protein ; supported by full-length cDNA: Ceres: 22588.
At2g31630	263446_at	181.921	297.083	0	0.0498232	-0.707552	putative SET-domain transcriptional regulator
At3g23750	257202_at	542.277	887.111	0	0.00847858	-0.710085	receptor-like kinase, putative similar to TMK GB:CAA69028 from [Oryza sativa]
At3g02020	258977_s_at	579.02	948.01	0	0.0419311	-0.71129	putative aspartate kinase similar to aspartate kinase GB:CAA67376 (Arabidopsis thaliana); supported by full-length cDNA: Ceres: 6203.
At3g20000	256628_at	1199.24	1965.41	0	0.0275616	-0.712705	membrane import protein, putative similar to membrane import protein GB:AAF20172 GI:6636407 [Drosophila melanogaster]; supported by cDNA: gi_15292982_gb_AY050925.1_
At3g20670	256666_at	2186.12	3599.44	0	0.0301219	-0.719403	histone H2A, putative similar to histone H2A GB:AAF64418 GI:7595337 from [Arabidopsis thaliana] (Proc. Natl. Acad. Sci. U.S.A. 97 (2), 948-953 (2000));supported by full-length cDNA: Ceres:14470.
At1g02780	262117_at	11628.8	19153.8	0	0.00757568	-0.719922	ribosomal protein L19, putative similar to ribosomal protein L19 GI:36127 from [Homo sapiens];supported by full-length cDNA: Ceres:2906.
At2g36880	263838_at	2149.42	3541.56	0	0.0357472	-0.720438	putative s-adenosylmethionine synthetase ;supported by full-length cDNA: Ceres:13320.
At5g04430	250843_at	740.339	1221.52	0	0.0311062	-0.722416	putative RNA-binding protein astrocytic NOVA-like RNA-binding protein, Homo sapiens, U70477;supported by full-length cDNA: Ceres:25769.
At4g08160	255150_at	40.6877	67.2297	4	0.0399896	-0.724505	putative xylan endohydrolase
At1g55490	265076_at	742.03	1227.1	0	0.03767	-0.725703	Rubisco subunit binding-protein beta subunit identical to chaperonin 60 beta precursor GB:JT0901 from [Arabidopsis thaliana]; supported by cDNA: gi_14423415_gb_AF386945.1_AF386945
At3g26618	261204_s_at	686.999	1137.47	0	0.0463982	-0.727448	Eukaryotic peptide chain release factor subunit 1 (ERF1) identical to Eukaryotic peptide chain release factor subunit 1 (ERF1) SP:P35614 ((In) Plant Gene Register PGR95-123.)
At5g01500	251106_at	345.483	572.052	0	0.0117978	-0.727531	putative protein peroxisomal Ca-dependent solute carrier - Oryctolagus cuniculus, EMBL:AF004161;supported by full-length cDNA: Ceres:249772.
At5g38890	249475_at	451.328	748.35	0	0.0313478	-0.729536	putative protein CGI-108 protein, Homo sapiens, EMBL:AF151866
At4g25370	254072_at	294.069	488.315	0	0.0344992	-0.731657	putative protein ClpC protease - Spinacia oleracea,PID:g4105131; supported by full-length cDNA: Ceres: 28122.
At2g21050	264025_at	586.58	974.931	0	0.00821085	-0.732972	AUX1-like amino acid permease ; supported by cDNA: gi_15451207_gb_AY054684.1_
At1g70230	264696_at	213.093	354.511	1	0.0417934	-0.734349	unknown protein
At2g28310	265570_at	300.022	499.498	0	0.0477321	-0.73541	unknown protein
At5g64200	247325_at	769.005	1280.54	0	0.0149313	-0.735691	putative protein contains similarity to splicing factor
At1g76310	261780_at	187.168	312.623	0	0.0358619	-0.740088	cyclin, putative similar to B-like cyclin GI:780266 from [Medicago sativa]
At2g15690	265474_at	359.978	601.809	0	0.00906862	-0.741397	Expressed protein ; supported by cDNA: gi_14335135_gb_AY037247.1_
At5g37010	249644_at	655.779	1098.44	0	0.0423788	-0.744175	putative serine-rich protein hypothetical protein F1E22.8 - Arabidopsis thaliana, EMBL:AC007234
At4g02130	255506_at	98.8947	165.804	2	0.0209418	-0.74551	predicted glycosyl transferase similar to lgtC of Neisseria sp., GenBank accession number U14554, similar to lgtC, GenBank accession number U65788;supported by full-length cDNA: Ceres:21952.
At3g55400	251807_at	268.768	451.004	0	0.00828114	-0.746778	methionyl-tRNA synthetase (AtcpMetRS) ; supported by cDNA: gi_13605909_gb_AF367354.1_AF367354
At3g20560	257095_at	229.812	385.772	0	0.0484311	-0.747297	unknown protein ; supported by cDNA: gi_15215846_gb_AY050453.1_
At1g20330	255885_at	785.024	1318.1	0	0.0477922	-0.747647	sterol-C-methyltransferase identical to sterol-C-methyltransferase GI:1061040 from [Arabidopsis thaliana];supported by full-length cDNA: Ceres:2688.
At5g66750	247056_at	284.409	477.924	0	0.00789355	-0.748817	SWI2/SNF2-like protein (gb|AAD28303.1)
At3g55410	251787_at	581.713	977.546	0	0.00368639	-0.748858	2-oxoglutarate dehydrogenase, E1 subunit - like protein 2-oxoglutarate dehydrogenase, E1 subunit, Arabidopsis thaliana, EMBL:ART223802
At1g66620	256409_at	130.357	219.292	2	0.0135095	-0.750385	hypothetical protein
At4g27690	253885_at	402.877	677.769	0	0.0114296	-0.750453	putative protein essential for embryogenesis protein H beta 58, Mus musculus, PIR2:B44882
At1g50490	261859_at	867.09	1459.55	0	0.0368981	-0.751272	E2, ubiquitin-conjugating enzyme, putative similar to cyclin-specific ubiquitin carrier protein E2-C (Spisula solidissima) GI:1493838; supported by full-length cDNA: Ceres: 9968.
At3g51010	252124_at	1069.27	1802.67	0	0.0303407	-0.753506	hypothetical protein ;supported by full-length cDNA: Ceres:14475.
At1g12270	259519_at	951.621	1606.09	0	0.0236913	-0.755096	hypothetical protein
At1g51660	256183_at	202.448	341.721	0	0.0036336	-0.755265	MAP kinase kinase 4 (ATMKK4) identical to MAP kinase kinase 4 [Arabidopsis thaliana]; supported by cDNA: gi_13265419_gb_AF324667.2_AF324667
At3g07630	259254_at	321.698	544.351	1	0.0361249	-0.75883	putative P-protein: chorismate mutase, prephenate dehydratase similar to P-protein: chorismate mutase, prephenate dehydratase GB:P43900 [Haemophilus influenzae];supported by full-length cDNA: Ceres:118932.
At2g20360	265286_at	684.816	1160.75	0	0.0294251	-0.761271	putative NADH-ubiquinone oxireductase ;supported by full-length cDNA: Ceres:20429.
At5g04600	250845_at	1576.21	2675.84	0	0.0456712	-0.763533	rna binding protein - like rna binding protein, Schizosaccharomyces pombe, PIR:T41166;supported by full-length cDNA: Ceres:3774.
At1g49400	262415_at	284.062	482.671	0	0.0339579	-0.764834	40S ribosomal protein S17, putative similar to 40S ribosomal protein S17 GI:1620985 from [Nicotiana plumbaginifolia]
At5g47210	248797_at	3179.73	5411.56	0	0.0306363	-0.76714	putative protein similar to unknown protein (pir||G71444);supported by full-length cDNA: Ceres:19104.
At2g39460	266981_at	5918.55	10126.5	0	0.0459123	-0.774824	60S ribosomal protein L23A identical to GB:AF034694;supported by full-length cDNA: Ceres:22479.
At1g03110	263119_at	319.273	546.455	0	0.0131483	-0.775312	hypothetical protein predicted by genefinder, contains 2 PF|00400 WD40, G-beta repeats; supported by cDNA: gi_13877930_gb_AF370228.1_AF370228
At2g35120	266517_at	2541.08	4350.01	0	0.0158764	-0.775579	glycine decarboxylase complex H-protein ; supported by cDNA: gi_15810183_gb_AY056106.1_
At1g02090	264150_at	253.048	433.245	0	0.00599022	-0.775769	unknown protein similar to FUS5 protein of the COP9 complex, GB:AAC25563;supported by full-length cDNA: Ceres:40042.
At3g55010	251830_at	849.448	1457.02	0	0.0368578	-0.778426	phosphoribosylformylglycinamidine cyclo-ligase precursor ; supported by cDNA: gi_16974614_gb_AY060585.1_
At1g61870	264286_at	445.239	764.844	0	0.00230278	-0.780585	unknown protein ;supported by full-length cDNA: Ceres:16387.
At1g64880	262880_at	1075.61	1849.03	0	0.0387903	-0.781612	hypothetical protein contains similarity to 30S ribosomal protein S5 GI:6969105 from [Campylobacter jejuni]; supported by cDNA: gi_14334893_gb_AY035120.1_
At2g21300	263751_at	90.8174	156.145	2	0.0275399	-0.78185	putative kinesin heavy chain
At5g10360	250440_at	8089.52	13935.2	0	0.0154144	-0.784613	40S ribsomal protein S6 ; supported by cDNA: gi_15010585_gb_AY045594.1_
At3g62810	251210_at	438.723	755.828	0	0.0481148	-0.784749	hypothetical protein ;supported by full-length cDNA: Ceres:20232.
At3g22890	256835_at	2526.63	4360.34	0	0.0270856	-0.787226	ATP sulfurylase, putative similar to ATP sulfurylase GB:AAF19185 [Arabidopsis thaliana];supported by full-length cDNA: Ceres:20342.
At3g11630	259237_at	1154.46	1992.36	0	0.0274591	-0.787255	putative 2-cys peroxiredoxin BAS1 precursor (thiol-specific antioxidant protein) similar to 2-cys peroxiredoxin BAS1 precursor (thiol-specific antioxidant protein) GB:O24364 [Spinacia oleracea]; supported by full-length cDNA: Ceres: 30062.
At1g08560	264802_at	869.063	1500.91	0	0.0346392	-0.7883	putative syntaxin-related protein (U39451) BAC F22O13 has a deletion of a cytosine at position 7887; supported by cDNA: gi_1184164_gb_U39451.1_ATU39451
At3g49140	252290_at	112.624	195.346	2	0.0179176	-0.794523	putative protein various predicted proteins, Arabidopsis thaliana
At4g20980	254438_at	554.501	965.623	0	0.0454279	-0.80027	translation initiation factor eIF3 - like protein translation initiation factor eIF3 p66 subunit, Homo sapiens, PID:g2351378
At5g35360	246613_at	1341.92	2338.88	0	0.0441768	-0.80152	acetyl-CoA carboxylase ;supported by full-length cDNA: Ceres:20286.
At4g00710	255631_at	422.386	737.665	0	0.00635039	-0.804404	hypothetical protein
At1g56050	262086_at	106.885	186.868	3	0.046822	-0.805953	GTP-binding protein, putative similar to GTP-binding protein GB:AAF31009 GI:6899606 from [Ureaplasma urealyticum]
At3g05030	259081_at	317.704	555.835	0	0.0171127	-0.806974	putative sodium proton exchanger similar to sodium proton exchanger Nhx1 GB:AAD16946 [Arabidopsis thaliana]
At3g66658	256246_at	562.312	984.794	0	0.00152073	-0.808452	betaine aldehyde dehydrogenase, putative similar to betaine aldehyde dehydrogenase (BADH) GI:1813537 [Spinacia oleracea]
At5g63650	247352_at	644.383	1129.24	0	0.0305129	-0.809357	serine/threonine-protein kinase ;supported by full-length cDNA: Ceres:39888.
At5g05780	250749_at	657.953	1153.99	0	0.00824714	-0.810572	26S proteasome regulatory subunit S12 (MOV34 protein) (sp|O24412) ;supported by full-length cDNA: Ceres:34868.
At3g60530	251373_at	236.43	415.32	1	0.0296489	-0.812807	GATA transcription factor 4 ; supported by cDNA: gi_14517394_gb_AY039532.1_
At2g45470	251395_at	496.253	871.791	0	0.0169797	-0.812907	unknown protein ;supported by full-length cDNA: Ceres:7709.
At3g03930	259335_s_at	247.781	435.447	0	0.011057	-0.81343	unknown protein similar to unknown protein GB:AAC42254 [Arabidopsis thaliana]
At5g20950	246184_at	1117.44	1965.22	0	0.0076892	-0.814499	beta-D-glucan exohydrolase - like protein beta-D-glucan exohydrolase, Nicotiana tabacum, EMBL:AB017502
At1g26700	261275_at	114.938	202.257	2	0.0290962	-0.815328	Mlo protein, putative similar to GB:Z83834 from [Hordeum vulgare]; supported by cDNA: gi_14091597_gb_AF369575.1_AF369575
At4g18730	254617_s_at	5581.59	9834.41	0	0.0459645	-0.817162	ribosomal protein L11, cytosolic ;supported by full-length cDNA: Ceres:2359.
At1g04170	264327_at	1314.19	2315.56	0	0.00090344	-0.817188	putative translation initiation factor eIF-2, gamma subunit similar to gb|U37354 from S. pombe. ESTs gb|T41979, gb|N37284 and gb|N37529 come from this gene;supported by full-length cDNA: Ceres:37699.
At1g09690	264679_s_at	13814.9	24344.5	0	0.0198421	-0.817371	putative 60S ribosomal protein L21 Similar to ribosomal protein L21 (gb|L38826). ESTs gb|AA395597,gb|ATTS5197 come from this gene; supported by cDNA: gi_16649106_gb_AY059923.1_
At5g44500	249003_at	163.412	289.02	4	0.0158279	-0.822654	putative protein contains similarity to small nuclear ribonucleoprotein; supported by full-length cDNA: Ceres: 10879.
At3g59650	251483_at	483.786	856.885	0	0.0363741	-0.824733	putative protein hypothetical protein SPBC19C2.12 - Schizosaccharomyces pombe, PIR:T39803;supported by full-length cDNA: Ceres:92264.
At4g17190	245301_at	327.41	580.408	0	0.0173513	-0.825969	farnesyl-pyrophosphate synthetase FPS2 ; supported by cDNA: gi_1146162_gb_L46349.1_ATHFPS2R
At5g57070	247958_at	83.3133	148.164	3	0.00907493	-0.830579	putative protein similar to unknown protein (gb AAF21150.1)
At5g47770	248718_at	821.157	1460.38	0	0.0230126	-0.830611	farnesyl diphosphate synthase precursor (gb|AAB49290.1) ; supported by cDNA: gi_1872499_gb_U80605.1_ATU80605
At2g35800	263943_at	166.888	296.935	1	0.00605159	-0.831262	putative mitochondrial carrier protein
At5g26110	246879_at	271.471	484.335	1	0.00862086	-0.835209	endopeptidase - like protein O-sialoglycoprotein endopeptidase, Methanococcus jannaschii, pir:A64441;supported by full-length cDNA: Ceres:21854.
At5g09980	250455_at	387.006	690.765	0	0.0261597	-0.835838	unknown protein ; supported by full-length cDNA: Ceres: 6477.
At5g02820	250974_at	169.836	303.7	3	0.0270713	-0.838499	meiosis specific - like protein Spo11, Mus musculus, EMBL:AF169386; supported by cDNA: gi_15488538_gb_AF323679.1_AF323679
At4g37180	246215_at	129.137	231.352	1	0.00732376	-0.841186	putative cytoskeletal protein ; supported by cDNA: gi_1732508_gb_U62741.1_ATU62741
At3g48680	252326_at	554.393	994.716	0	0.00932532	-0.843377	putative protein ferripyochelin binding protein - Methanobacterium thermoautotrophicum, EMBL:AE000918.1; supported by cDNA: gi_15293166_gb_AY051017.1_
At4g38680	252957_at	2615.01	4706.84	0	0.010024	-0.847941	glycine-rich protein 2 (GRP2) ; supported by cDNA: gi_14326486_gb_AF385696.1_AF385696
At4g16630	245437_at	144.883	261.455	1	0.0492534	-0.851669	RNA helicase like protein
At5g15070	246551_at	159.655	288.15	3	0.021493	-0.851864	putative protein predicted proteins, Arabidopsis thliana; supported by cDNA: gi_16604622_gb_AY059756.1_
At3g18600	256797_at	1178.09	2129.62	0	0.00507639	-0.854146	DEAD box helicase protein, putative similar to DEAD box helicase protein GB:NP_006764 from [Homo sapiens], contains Pfam profile: PF00270 DEAD/DEAH box helicase
At5g20080	246157_at	351.478	636.867	0	0.0302736	-0.857556	cytochrome-b5 reductase - like protein cytochrome-b5 reductase, Saccharomyces cerevisiae, PIR:S37800;supported by full-length cDNA: Ceres:33544.
At1g58380	245841_s_at	3711.79	6752.79	0	0.0154859	-0.863368	ribosomal protein S2, putative similar to ribosomal protein S2 GI:939717 from [Urechis caupo];supported by full-length cDNA: Ceres:93867.
At1g09150	264254_at	576.691	1051.5	0	0.0395434	-0.866582	unknown protein
At1g05650	263229_s_at	45.8219	84.1035	4	0.000662651	-0.876127	putative polygalacturonase similar to GB:AAC23398
At5g15200	250159_at	12423.8	22838.4	0	0.00708508	-0.878357	40S ribosomal protein - like 40S ribosomal protein S9, Chlamydomonas sp., EMBL:AU066528
At5g53620	248223_at	554.978	1026.05	0	0.000512003	-0.886604	unknown protein ; supported by cDNA: gi_15451043_gb_AY054602.1_
At1g53240	260615_at	2250.04	4169.61	0	0.0411001	-0.889958	mitochondrial NAD-dependent malate dehydrogenase identical to mitochondrial NAD-dependent malate dehydrogenase GI:3929649 from [Arabidopsis thaliana];supported by full-length cDNA: Ceres:33917.
At1g04590	264615_at	329.928	613.195	0	0.00659706	-0.894194	unknown protein ; supported by cDNA: gi_13430645_gb_AF360235.1_AF360235
At2g36620	265210_at	7065.91	13146.1	0	0.0193439	-0.895682	60S ribosomal protein L24 ;supported by full-length cDNA: Ceres:14564.
At5g63400	247382_at	1195.16	2224.99	0	0.0468367	-0.896593	adenylate kinase ;supported by full-length cDNA: Ceres:13667.
At3g19390	258005_at	463.938	864.257	1	0.00403664	-0.897528	cysteine proteinase contains similarity to cysteine proteinase RD21A (thiol protease) GI:435619, SP:P43297 from [Arabidopsis thaliana]
At5g57440	247908_at	129.539	241.347	1	0.0154941	-0.89773	GS1-like protein ;supported by full-length cDNA: Ceres:110980.
At4g33260	253340_s_at	1895	3536.22	0	0.0251619	-0.900016	WD-repeat protein -like protein WD-repeat protein -Daucus carota,PID:g2253631; supported by cDNA: gi_6491863_gb_AF029263.1_AF029263
At3g20260	257663_at	229.083	429.833	0	0.0150127	-0.907905	hypothetical protein predicted by genscan+
At5g54510	248163_at	474.174	889.732	0	0.0287463	-0.907953	auxin-responsive-like protein ; supported by cDNA: gi_11041725_dbj_AB050596.1_AB050596
At5g16390	250125_at	1299.53	2449.26	0	0.047914	-0.914364	biotin carboxyl carrier protein of acetyl-CoA carboxylase precursor (BCCP) (sp|Q42533) ;supported by full-length cDNA: Ceres:38996.
AFFX-r2-At-Actin-5	AFFX-r2-At-Actin-5_s_at	584.596	1103.15	0	0.0279621	-0.916113	Arabidopsis thaliana /REF=U37281 /DEF=actin-2 mRNA, complete cds /LEN=1637 (-5, -M, -3 represent transcript regions 5 prime, Middle, and 3 prime respectively)
At3g44750	252625_at	1784.55	3373.92	0	0.0149537	-0.918865	putative histone deacetylase similar to maize nucleolar histone deacetylase (U82815); supported by cDNA: gi_11066134_gb_AF195545.1_AF195545
At3g05560	259112_at	8064.26	15379.3	0	0.0214638	-0.931372	putative 60S ribosomal protein L22 similar to 60S ribosomal protein L22 GB:AAF02883; supported by full-length cDNA: Ceres: 8244.
At3g12860	257694_at	418.97	800.471	0	0.0285489	-0.934001	nucleolar protein, putative nucleolar protein GB:NP_006383 from [Homo sapiens], (Mol. Cell. Biol. 17 (12), 7088-7098 (1997))
At3g49940	252220_at	197.009	377.793	1	0.0346237	-0.939332	putative protein hypothetical protein - Arabidopsis thaliana, EMBL:CAB38293;supported by full-length cDNA: Ceres:17840.
At4g36680	246249_at	168.254	323.646	1	0.0205981	-0.943775	salt-inducible like protein
At4g26870	253935_at	1572.13	3024.42	0	0.0103955	-0.943938	putative aspartate-tRNA ligase aspartate-tRNA ligase (EC 6.1.1.12) -Methanobacterium thermoautotrophicum, GB:AE000809
At3g16950	257895_at	327.828	633.282	0	0.0138985	-0.949911	dihydrolipoamide dehydrogenase, putative similar to dihydrolipoamide dehydrogenase GB:CAA88451 [Synechocystis PCC6803] (Microbiology 143 (Pt 11), 3543-3553 (1997)); supported by cDNA: gi_15215695_gb_AY050376.1_
At5g10130	250469_at	100.781	194.81	1	0.0404188	-0.950845	pollen allergen -like protein SAH7 protein, Arabidopsis thaliana, EMBL:ATH133639
At5g39740	249466_at	4084.9	7897.6	0	0.034335	-0.951111	ribosomal protein L5 - like ribosomal protein L5, rice
At5g54100	253890_s_at	231.306	447.455	0	0.0185454	-0.951942	putative protein contains similarity to stomatin like protein;supported by full-length cDNA: Ceres:205622.
At1g27400	264438_at	4472.52	8700.24	0	0.0278717	-0.959967	putative 60S ribosomal protein L17 similar to GB:P51413 from [Arabidopsis thaliana]; similar to ESTs gb|L33542 and gb|AA660016;supported by full-length cDNA: Ceres:749.
At3g63130	251152_at	476.965	928.638	0	0.0312357	-0.961232	RAN GTPase activating protein 1 protein ; supported by cDNA: gi_14334453_gb_AY034918.1_
At3g07640	259253_at	281.421	548.202	0	0.00395348	-0.961978	hypothetical protein predicted by genscan;supported by full-length cDNA: Ceres:9503.
At1g54570	264186_at	74.9843	146.228	2	0.0347944	-0.963557	hypothetical protein predicted by genemark.hmm;supported by full-length cDNA: Ceres:25383.
At3g25980	258067_at	419.375	818.376	0	0.00475699	-0.964524	putative mitotic checkpoint protein similar to mitotic checkpoint component, Mad2 GB:AAD09238 from [Mus musculus]
At2g47610	245121_at	4636.03	9075.52	0	0.0374412	-0.969089	60S ribosomal protein L7A ;supported by full-length cDNA: Ceres:6394.
At4g25630	254080_at	2931.25	5749.56	0	0.0220496	-0.971937	fibrillarin 2 (AtFib2) identical to fibrillarin 2 GI:9965655 from [Arabidopsis thaliana];supported by full-length cDNA: Ceres:11319.
At1g01110	261580_at	242.006	477.104	2	0.00646532	-0.97926	unknown protein ;supported by full-length cDNA: Ceres:148018.
At3g04980	259087_at	55.7919	110.685	3	0.0325545	-0.988332	hypothetical protein, contains DnaJ motif: prokaryotic heat shock protein motif similar to GB:AAB61072 [Arabidopsis thaliana]
At1g15810	259505_at	231.138	462.734	0	0.00182588	-1.00143	hypothetical protein contains similarity to ribosomal protein S15; supported by cDNA: gi_13605576_gb_AF361614.1_AF361614
At1g79140	264118_at	318.343	637.685	0	0.0144077	-1.00226	unknown protein
At1g33140	261620_s_at	4548.92	9127.9	0	0.0207055	-1.00476	ribosomal protein L9, putative similar to RIBOSOMAL PROTEIN L9 GB:P49209 from [Arabidopsis thaliana]
At1g60080	263729_at	277.607	557.279	0	0.0112411	-1.00536	hypothetical protein predicted by genemark.hmm
At3g28550	257041_at	110.923	223.554	2	0.0400266	-1.01106	unknown protein
At3g62460	251241_s_at	509.812	1038.45	0	0.0255939	-1.02639	putative protein hypothetical proteins - Arabidopsis thaliana
At5g10610	250423_s_at	65.5647	134.418	1	0.0211891	-1.03573	cytochrome P450 - like protein cytochrome P450, Helianthus tuberosus, EMBL:HTCYP81L
At5g10720	246016_at	249.739	512.752	0	0.0345652	-1.03784	histidine kinase - like protein sensory transduction histidine kinase slr1759, Synechocystis sp., PIR:S75142
At3g16050	258336_at	426.316	877.13	0	0.00370652	-1.04087	putative ethylene-inducible protein similar to ethylene-inducible protein GB:M88254 from [Hevea brasiliensis]; supported by cDNA: gi_4103951_gb_AF029980.1_AF029980
At4g09160	255082_at	191.682	401.309	1	0.0283406	-1.066	putative protein polyphosphoinositide binding protein Ssh2, Glycine max, gb:T05953
At2g30500	267518_at	363.55	762.156	0	0.00822133	-1.06793	unknown protein
At2g44840	266821_at	449.934	945.419	0	0.0404417	-1.07124	putative ethylene response element binding protein (EREBP) ;supported by full-length cDNA: Ceres:6397.
At1g09450	264550_at	86.0251	181.389	2	0.0484688	-1.07626	hypothetical protein predicted by genscan
At1g27050	264974_at	194.281	415.189	3	0.00941676	-1.09562	unknown protein contains Pfam proifle:PF00046 Homeobox domain and Pfam profile:PF00076 RNA recognition motif
At5g22440	249945_at	1442.41	3086.27	0	0.0181178	-1.09738	60S ribosomal protein L10A ; supported by cDNA: gi_14335147_gb_AY037253.1_
At1g23020	264751_at	379.976	814.917	0	0.000395097	-1.10075	putative superoxide-generating NADPH oxidase flavocytochrome highly similar to GB:CAA70769, FRO1 and GB:CAA70770, FRO2 from [Arabidopsis thaliana]
At2g31410	263251_at	360.023	775.46	0	0.0320784	-1.10696	unknown protein ; supported by cDNA: gi_15293176_gb_AY051022.1_
At4g40000	252871_at	144.424	312.425	1	0.036436	-1.1132	proliferating-cell nucleolar antigen - like protein proliferating-cell nucleolar antigen, Saccharomycescerevisiae, PIR2:S45758
At3g12230	256289_s_at	169.022	372.907	0	0.00889644	-1.14161	serine carboxypeptidase, putative contains Pfam profile: PF00450 serine carboxypeptidase
At1g72670	259912_at	141.702	313.632	1	0.0278805	-1.14621	hypothetical protein
At2g17420	264904_s_at	1369.67	3103.75	0	0.0192679	-1.18018	putative thioredoxin reductase
At3g54220	251890_at	486.22	1111.6	0	0.0210777	-1.19296	SCARECROW1 ; supported by cDNA: gi_15810552_gb_AY056315.1_
At5g62340	247477_at	261.801	609.048	0	0.0332875	-1.21809	putative protein 21K protein precursor, Medicago sativa, PIR:T09390
At2g43650	260585_at	170.932	405.601	1	0.0411971	-1.24664	unknown protein
At4g30000	253669_at	62.901	149.286	2	0.0188431	-1.24692	dihydropteroate synthase-like protein probable dihydropteroate synthase - Pisum sativum,Pir2:T06595
At4g00560	255682_at	101.011	240.241	4	0.0425671	-1.24997	putative dTDP-6-deoxy-L-mannose-dehydrogenase
At5g39990	249437_at	124.33	296.975	3	0.0176152	-1.25616	putative protein predicted proteins - Arabidopsis thaliana
At3g60420	251400_at	110.748	266.672	2	0.0333986	-1.26778	putative protein prib5, Ribes nigrum, EMBL:RNI7578;supported by full-length cDNA: Ceres:31361.
At4g13290	254767_s_at	371.337	912.766	0	0.0169677	-1.29752	cytochrome p450 - like protein cytochrome P-450LXXIA1, Persea americana, M32885
At2g41800	260553_at	322.583	796.078	0	0.0066035	-1.30324	unknown protein similar to T11A07.9
At1g65290	264162_at	839.278	2113.16	0	0.031729	-1.33218	acyl carrier protein, putative similar to acyl carrier protein GI:1296948 from [Neurospora crassa]; supported by full-length cDNA: Ceres: 14066.
At2g31010	267201_at	39.0635	117.862	3	0.0361711	-1.59321	putative protein kinase contains a protein kinase domain profile (PDOC00100)
At4g03060	255437_at	69.6562	217.247	3	0.0369093	-1.64101	putative oxidoreductase similar to P. vulgaris gibberellin 20-oxidase, GenBank accession number U70530
At1g72470	260423_at	45.5904	143.87	4	0.0334878	-1.65797	unknown protein
At3g57710	251600_at	20.5791	69.5143	4	0.0454819	-1.75613	protein kinase - like protein wall-associated kinase 4, Arabidopsis thaliana, AJ009695;supported by full-length cDNA: Ceres:13355.
At5g35170	246651_at	33.0877	120.405	3	0.0482963	-1.86353	adenylate kinase -like protein adenylate kinase (EC 2.7.4.3), chloroplast, maize, PIR:S45634
At1g62440	265114_at	27.2069	109.249	4	0.0441845	-2.00557	hypothetical protein contains similarity to disease resistance protein GI:3894383 from (Lycopersicon esculentum)
At2g38140	267088_at	37.0954	177.594	4	0.0341755	-2.25927	30S ribosomal protein S31 ;supported by full-length cDNA: Ceres:4723.
At4g24580	254173_at	20.3477	98.1989	4	0.0391015	-2.27084	putative protein Kaposi's sarcoma-associated herpesvirus glycoprotein M.., PATX:G2246532
At3g43120	252733_at	7.53349	56.118	4	0.00189734	-2.89707	putative protein INDOLE-3-ACETIC ACID INDUCED PROTEIN ARG7, Vigna radiata, gb:P32295;supported by full-length cDNA: Ceres:16897.
At1g30080	260024_at	8.02047	64.1011	4	0.000115174	-2.99859	beta-1,3-glucanase precursor, putative similar to GI:4097948 from [Oryza sativa] (Gene 223 (1-2), 311-320 (1998))
At5g23350	249823_s_at	8.28561	76.2124	4	0.000270164	-3.20135	putative protein contains similarity to ABA-repsonsive protein
